# Supplementary material for: Blue and fin whales in the Northern Mariana Islands: Their call characteristics and occurrence
Source: PLoS One. 2025 Aug 21;20(8):e0329398. doi: 10.1371/journal.pone.0329398 (PMC12370069; doi:10.1371/journal.pone.0329398)
Supplement: S3 File — Excel spreadsheets containing logging information for each site: species and type of call logged, as well as date and time of its occurrence. Full data on which logging was conducted can be accessed from NOAA National Centers for Environmental Information: NOAA Pacific Islands Fisheries Science Center: Pacific Islands Passive Acoustic Network (PIPAN) 10kHz Data. https://doi.org/10.25921/Z787-9Y54. (ZIP) [file pone.0329398.s004.zip]

Archive with 2 entries (2 files):
- Saipan Reviewed Compiled Detections Final.xlsx
- Tinian Reviewed Compiled Detections Final.xlsx
