# Supplementary material for: Blue and fin whales in the Northern Mariana Islands: Their call characteristics and occurrence
Source: PLoS One. 2025 Aug 21;20(8):e0329398. doi: 10.1371/journal.pone.0329398 (PMC12370069; doi:10.1371/journal.pone.0329398)
Supplement: S3 File — Excel spreadsheets containing logging information for each site: species and type of call logged, as well as date and time of its occurrence. Full data on which logging was conducted can be accessed from NOAA National Centers for Environmental Information: NOAA Pacific Islands Fisheries Science Center: Pacific Islands Passive Acoustic Network (PIPAN) 10kHz Data. https://doi.org/10.25921/Z787-9Y54. (ZIP) [file pone.0329398.s004.zip › Saipan Reviewed Compiled Detections Final.xlsx]

## Sheet: Detections
Species Code	Call	Start time	End time	Parameter 1	Parameter 2	Parameter 3
Bp	40Hz	2015-05-17 20:40:45	2015-05-17 20:40:46	56	39	0.854874
Bp	40Hz	2015-05-20 07:00:26	2015-05-20 07:00:27	65	38	0.512922
Bp	40Hz	2015-05-28 05:27:20	2015-05-28 05:27:20	99	72	0.572678
Bp	40Hz	2015-06-14 04:45:26	2015-06-14 04:45:26	61	47	0.596969
Bp	40Hz	2015-07-20 06:35:45	2015-07-20 06:35:46	91	68	0.646406
Bp	40Hz	2015-08-17 08:27:53	2015-08-17 08:27:54	66	53	0.69367
Bp	40Hz	2015-08-26 05:02:32	2015-08-26 05:02:32	56	43	0.644897
Bp	40Hz	2015-08-26 05:05:22	2015-08-26 05:05:23	59	51	0.59883
Bp	40Hz	2015-08-27 14:48:33	2015-08-27 14:48:33	87	68	0.506706
Bm	CenPac tonal	2015-08-31 22:27:18	2015-08-31 22:27:23	24	19	4.46819
Bp	40Hz	2015-09-10 02:43:20	2015-09-10 02:43:21	54	44	0.597905
Bp	40Hz	2015-09-10 08:19:29	2015-09-10 08:19:30	59	46	0.781871
Bp	40Hz	2015-09-12 04:53:41	2015-09-12 04:53:42	52	40	0.551908
UW	Other/Tonal	2015-09-25 01:11:06	2015-09-25 01:11:10	26	20	3.37847
Bp	40Hz	2015-10-04 20:15:39	2015-10-04 20:15:40	71	54	0.556233
Bp	40Hz	2015-10-07 07:32:08	2015-10-07 07:32:08	71	43	0.695289
Bp	40Hz	2015-10-12 08:07:09	2015-10-12 08:07:10	61	44	0.70246
UW	Other/Tonal	2015-11-02 15:48:04	2015-11-02 15:48:08	26	21	3.97043
UW	Other/Tonal	2015-11-12 18:21:12	2015-11-12 18:21:19	26	19	7.49673
UW	Other/Tonal	2015-11-12 18:25:05	2015-11-12 18:25:13	26	19	8.50856
UW	Other/Tonal	2015-11-12 18:43:02	2015-11-12 18:43:11	27	19	8.69253
UW	Other/Tonal	2015-11-13 01:37:03	2015-11-13 01:37:12	27	23	9.15245
Bm	CenPac tonal	2015-12-12 07:02:28	2015-12-12 07:02:37	22	15	8.9348
Bm	CenPac tonal	2015-12-12 07:02:42	2015-12-12 07:02:47	21	15	5.02633
Bm	CenPac tonal	2015-12-12 07:06:00	2015-12-12 07:06:02	22	16	2.41984
Bm	CenPac tonal	2015-12-12 07:07:01	2015-12-12 07:07:08	21	16	6.84071
Bm	CenPac tonal	2015-12-12 07:10:03	2015-12-12 07:10:10	22	14	6.88725
Bp	40Hz	2015-12-17 01:47:47	2015-12-17 01:47:48	71	60	0.749292
Bp	40Hz	2015-12-17 01:48:11	2015-12-17 01:48:12	65	51	0.796123
Bp	40Hz	2015-12-17 01:48:23	2015-12-17 01:48:24	66	55	0.70245
Bp	40Hz	2015-12-17 01:48:36	2015-12-17 01:48:36	61	52	0.655629
Bp	40Hz	2015-12-17 01:48:48	2015-12-17 01:48:48	64	51	0.608788
Bp	40Hz	2015-12-17 01:49:00	2015-12-17 01:49:01	64	54	0.655619
Bp	40Hz	2015-12-17 01:49:12	2015-12-17 01:49:12	63	52	0.561966
Bp	40Hz	2015-12-17 02:04:05	2015-12-17 02:04:06	71	57	0.70246
Bp	40Hz	2015-12-17 02:04:17	2015-12-17 02:04:18	64	50	0.749282
Bp	40Hz	2015-12-17 02:04:30	2015-12-17 02:04:31	62	51	0.749282
Bp	40Hz	2015-12-17 02:04:42	2015-12-17 02:04:43	63	51	0.655629
Bp	40Hz	2015-12-17 02:29:01	2015-12-17 02:29:01	65	46	0.796113
Bp	40Hz	2015-12-17 02:29:12	2015-12-17 02:29:13	63	48	0.842945
Bp	40Hz	2015-12-17 02:29:25	2015-12-17 02:29:25	64	46	0.936607
Bp	40Hz	2015-12-17 02:29:37	2015-12-17 02:29:37	60	46	0.655619
Bp	40Hz	2015-12-17 02:29:49	2015-12-17 02:29:50	66	49	0.983439
Bm	CenPac tonal	2015-12-17 20:29:14	2015-12-17 20:29:23	22	14	9.03826
Bm	CenPac tonal	2015-12-17 20:29:27	2015-12-17 20:29:32	22	14	5.19867
Bm	CenPac tonal	2015-12-17 20:36:09	2015-12-17 20:36:14	22	15	5.43233
Bm	CenPac tonal	2015-12-17 20:36:19	2015-12-17 20:36:25	23	16	6.50943
Bm	CenPac tonal	2015-12-17 20:37:30	2015-12-17 20:37:34	22	16	4.07425
Bp	40Hz	2015-12-18 03:07:38	2015-12-18 03:07:39	100	41	0.983439
Bp	40Hz	2015-12-21 10:22:18	2015-12-21 10:22:18	56	39	0.515135
Bp	40Hz	2015-12-21 13:35:48	2015-12-21 13:35:48	71	39	0.749282
Bp	40Hz	2015-12-21 13:35:52	2015-12-21 13:35:52	71	41	0.655629
Bp	40Hz	2015-12-21 13:35:56	2015-12-21 13:35:56	70	38	0.936607
Bp	40Hz	2015-12-21 13:38:15	2015-12-21 13:38:16	63	44	0.70246
Bp	40Hz	2015-12-21 13:38:21	2015-12-21 13:38:21	67	42	0.70245
Bp	40Hz	2015-12-21 13:38:27	2015-12-21 13:38:28	67	43	0.749292
Bp	40Hz	2015-12-21 13:38:32	2015-12-21 13:38:33	76	43	0.889776
Bp	40Hz	2015-12-21 13:38:37	2015-12-21 13:38:38	77	38	0.983439
Bp	40Hz	2015-12-21 13:38:42	2015-12-21 13:38:43	78	40	1.03027
Bp	40Hz	2015-12-21 13:38:47	2015-12-21 13:38:48	72	41	1.0771
Bp	40Hz	2015-12-21 15:30:12	2015-12-21 15:30:13	53	41	0.608788
Bp	40Hz	2015-12-21 15:30:16	2015-12-21 15:30:16	53	38	0.749282
Bp	40Hz	2015-12-22 17:31:34	2015-12-22 17:31:35	85	49	0.70246
Bp	40Hz	2015-12-22 17:31:39	2015-12-22 17:31:40	82	49	0.936607
Bp	40Hz	2015-12-22 17:31:44	2015-12-22 17:31:45	82	46	1.03077
Bp	40Hz	2015-12-22 17:31:49	2015-12-22 17:31:50	84	50	1.03027
Bp	40Hz	2015-12-22 17:36:07	2015-12-22 17:36:08	101	52	0.749282
Bp	40Hz	2015-12-22 17:36:10	2015-12-22 17:36:11	100	50	0.983439
Bp	40Hz	2015-12-22 17:36:57	2015-12-22 17:36:58	101	44	1.17076
Bp	40Hz	2015-12-22 17:37:02	2015-12-22 17:37:03	114	46	0.936607
Bp	40Hz	2015-12-22 17:37:06	2015-12-22 17:37:07	131	42	1.03027
Bp	40Hz	2015-12-25 04:23:00	2015-12-25 04:23:01	66	56	0.608798
Bp	40Hz	2015-12-25 04:23:12	2015-12-25 04:23:12	64	53	0.655629
Bp	40Hz	2015-12-25 04:23:23	2015-12-25 04:23:24	68	53	0.561966
Bp	40Hz	2015-12-25 04:23:35	2015-12-25 04:23:36	68	53	0.608798
Bp	40Hz	2015-12-25 04:23:47	2015-12-25 04:23:48	66	50	0.796113
Bp	40Hz	2015-12-25 04:24:11	2015-12-25 04:24:12	70	53	0.842945
Bp	40Hz	2015-12-25 04:24:22	2015-12-25 04:24:23	63	53	0.608798
Bp	40Hz	2015-12-25 04:24:34	2015-12-25 04:24:34	66	52	0.608798
Bp	40Hz	2015-12-25 04:24:45	2015-12-25 04:24:46	67	53	0.655619
Bp	40Hz	2015-12-27 07:52:51	2015-12-27 07:52:51	84	59	0.515135
Bp	40Hz	2015-12-31 13:02:18	2015-12-31 13:02:18	82	44	0.65928
Bp	40Hz	2015-12-31 13:02:36	2015-12-31 13:02:37	68	45	0.800559
Bp	40Hz	2015-12-31 13:02:55	2015-12-31 13:02:55	66	53	0.565095
Bp	40Hz	2015-12-31 13:03:14	2015-12-31 13:03:14	79	47	0.65928
Bp	40Hz	2015-12-31 13:03:32	2015-12-31 13:03:33	66	46	0.518012
Bp	40Hz	2015-12-31 13:03:51	2015-12-31 13:03:51	67	45	0.423826
Bp	40Hz	2015-12-31 13:06:03	2015-12-31 13:06:04	66	39	0.847652
Bp	40Hz	2015-12-31 13:06:23	2015-12-31 13:06:23	65	45	0.753466
Bp	40Hz	2015-12-31 13:07:01	2015-12-31 13:07:02	71	49	0.800559
Bp	40Hz	2015-12-31 13:07:39	2015-12-31 13:07:40	69	51	0.706373
Bp	40Hz	2015-12-31 13:07:58	2015-12-31 13:07:58	69	45	0.565095
Bp	40Hz	2015-12-31 13:08:16	2015-12-31 13:08:17	71	38	0.800549
Bp	40Hz	2015-12-31 13:08:53	2015-12-31 13:08:53	83	56	0.565095
UW	Other/Pulsed	2016-01-09 02:19:35	2016-01-09 02:19:36	67	52	0.647924
UW	Other/Pulsed	2016-01-09 02:19:43	2016-01-09 02:19:44	69	52	0.694203
UW	Other/Pulsed	2016-01-09 02:19:45	2016-01-09 02:19:46	67	52	0.694213
UW	Other/Pulsed	2016-01-09 02:19:54	2016-01-09 02:19:55	67	52	0.601636
UW	Other/Pulsed	2016-01-09 02:19:57	2016-01-09 02:19:57	63	51	0.601646
UW	Other/Pulsed	2016-01-09 02:20:05	2016-01-09 02:20:06	66	51	0.555368
UW	Other/Pulsed	2016-01-09 02:20:07	2016-01-09 02:20:07	66	47	0.786769
UW	Other/Pulsed	2016-01-09 02:20:08	2016-01-09 02:20:09	67	51	0.647924
UW	Other/Pulsed	2016-01-09 02:20:18	2016-01-09 02:20:19	66	51	0.601646
UW	Other/Pulsed	2016-01-09 02:20:28	2016-01-09 02:20:29	67	56	0.694203
UW	Other/Pulsed	2016-01-09 02:20:30	2016-01-09 02:20:30	67	51	0.694203
UW	Other/Pulsed	2016-01-09 02:20:31	2016-01-09 02:20:32	69	51	0.694203
UW	Other/Pulsed	2016-01-09 02:20:39	2016-01-09 02:20:40	70	52	0.601646
UW	Other/Pulsed	2016-01-09 02:20:41	2016-01-09 02:20:42	65	49	0.740481
UW	Other/Pulsed	2016-01-09 02:20:51	2016-01-09 02:20:51	67	49	0.601646
UW	Other/Pulsed	2016-01-09 02:20:52	2016-01-09 02:20:52	68	49	0.647924
UW	Other/Pulsed	2016-01-09 02:20:53	2016-01-09 02:20:54	67	49	0.833047
UW	Other/Pulsed	2016-01-09 02:21:02	2016-01-09 02:21:02	64	51	0.601646
UW	Other/Pulsed	2016-01-09 02:21:03	2016-01-09 02:21:04	67	48	0.50908
UW	Other/Pulsed	2016-01-09 02:21:04	2016-01-09 02:21:05	67	52	0.740491
UW	Other/Pulsed	2016-01-09 02:21:13	2016-01-09 02:21:13	67	56	0.555368
UW	Other/Pulsed	2016-01-09 02:21:14	2016-01-09 02:21:15	66	53	0.601646
UW	Other/Pulsed	2016-01-09 02:21:15	2016-01-09 02:21:16	65	49	0.786759
UW	Other/Pulsed	2016-01-09 02:21:25	2016-01-09 02:21:25	70	52	0.647924
UW	Other/Pulsed	2016-01-09 02:21:26	2016-01-09 02:21:27	68	55	0.740481
UW	Other/Pulsed	2016-01-09 02:21:27	2016-01-09 02:21:28	67	51	0.555368
UW	Other/Pulsed	2016-01-09 02:21:36	2016-01-09 02:21:37	65	53	0.694203
UW	Other/Pulsed	2016-01-09 02:21:37	2016-01-09 02:21:38	74	55	0.786759
UW	Other/Pulsed	2016-01-09 02:21:39	2016-01-09 02:21:40	71	55	0.647924
UW	Other/Pulsed	2016-01-09 02:21:48	2016-01-09 02:21:49	70	50	0.740491
UW	Other/Pulsed	2016-01-09 02:21:49	2016-01-09 02:21:50	66	50	0.647924
UW	Other/Pulsed	2016-01-09 02:21:51	2016-01-09 02:21:51	67	51	0.694203
UW	Other/Pulsed	2016-01-09 02:22:01	2016-01-09 02:22:02	67	52	0.694213
UW	Other/Pulsed	2016-01-09 02:22:02	2016-01-09 02:22:03	67	55	0.879335
UW	Other/Pulsed	2016-01-09 02:22:13	2016-01-09 02:22:14	68	51	0.971892
UW	Other/Pulsed	2016-01-09 02:22:14	2016-01-09 02:22:15	69	46	0.740481
UW	Other/Pulsed	2016-01-09 02:22:23	2016-01-09 02:22:24	70	52	0.694203
UW	Other/Pulsed	2016-01-09 02:22:24	2016-01-09 02:22:25	68	51	0.925604
UW	Other/Pulsed	2016-01-09 02:22:26	2016-01-09 02:22:26	68	50	0.740481
UW	Other/Pulsed	2016-01-09 02:22:35	2016-01-09 02:22:35	67	53	0.601636
UW	Other/Pulsed	2016-01-09 02:22:36	2016-01-09 02:22:37	68	51	0.740481
UW	Other/Pulsed	2016-01-09 02:22:37	2016-01-09 02:22:38	66	55	0.555358
UW	Other/Pulsed	2016-01-09 02:22:46	2016-01-09 02:22:47	67	49	0.879325
UW	Other/Pulsed	2016-01-09 02:22:49	2016-01-09 02:22:49	64	49	0.601646
UW	Other/Pulsed	2016-01-09 02:22:58	2016-01-09 02:22:58	70	54	0.740481
UW	Other/Pulsed	2016-01-09 02:23:00	2016-01-09 02:23:01	64	56	0.601646
UW	Other/Pulsed	2016-01-09 02:23:09	2016-01-09 02:23:10	67	49	0.555368
UW	Other/Pulsed	2016-01-09 02:23:11	2016-01-09 02:23:11	66	50	0.694213
UW	Other/Pulsed	2016-01-09 02:23:12	2016-01-09 02:23:13	66	48	0.50908
UW	Other/Pulsed	2016-01-09 02:23:21	2016-01-09 02:23:21	71	51	0.694203
UW	Other/Pulsed	2016-01-09 02:23:22	2016-01-09 02:23:23	68	49	0.647924
UW	Other/Pulsed	2016-01-09 02:23:23	2016-01-09 02:23:24	68	49	0.786769
UW	Other/Pulsed	2016-01-09 02:23:25	2016-01-09 02:23:25	65	47	0.647935
UW	Other/Pulsed	2016-01-09 02:23:33	2016-01-09 02:23:34	68	51	0.971882
UW	Other/Pulsed	2016-01-09 02:23:34	2016-01-09 02:23:35	70	52	0.925604
UW	Other/Pulsed	2016-01-09 02:23:36	2016-01-09 02:23:37	66	49	0.740481
UW	Other/Pulsed	2016-01-09 02:23:45	2016-01-09 02:23:45	66	51	0.694213
UW	Other/Pulsed	2016-01-09 02:23:46	2016-01-09 02:23:47	68	52	0.879325
UW	Other/Pulsed	2016-01-09 02:23:47	2016-01-09 02:23:48	66	50	0.833047
UW	Other/Pulsed	2016-01-09 02:23:56	2016-01-09 02:23:57	68	50	0.740491
UW	Other/Pulsed	2016-01-09 02:23:58	2016-01-09 02:23:58	68	54	0.601646
UW	Other/Pulsed	2016-01-09 03:46:11	2016-01-09 03:46:12	73	64	0.971882
UW	Other/Pulsed	2016-01-09 03:46:12	2016-01-09 03:46:13	69	62	0.925604
UW	Other/Pulsed	2016-01-09 03:46:13	2016-01-09 03:46:14	71	60	1.20328
UW	Other/Pulsed	2016-01-09 03:46:21	2016-01-09 03:46:22	72	60	0.740481
UW	Other/Pulsed	2016-01-09 03:46:23	2016-01-09 03:46:23	70	60	0.740481
UW	Other/Pulsed	2016-01-09 03:46:24	2016-01-09 03:46:25	73	60	0.50908
UW	Other/Pulsed	2016-01-09 03:46:25	2016-01-09 03:46:26	72	50	0.833047
UW	Other/Pulsed	2016-01-09 03:46:34	2016-01-09 03:46:34	72	60	0.601646
UW	Other/Pulsed	2016-01-09 03:46:35	2016-01-09 03:46:36	71	58	0.740491
UW	Other/Pulsed	2016-01-09 03:46:36	2016-01-09 03:46:37	72	54	0.694203
UW	Other/Pulsed	2016-01-09 03:46:37	2016-01-09 03:46:38	67	48	0.694213
UW	Other/Pulsed	2016-01-09 03:46:46	2016-01-09 03:46:47	71	53	0.786759
UW	Other/Pulsed	2016-01-09 03:46:47	2016-01-09 03:46:48	69	54	0.740491
UW	Other/Pulsed	2016-01-09 03:46:48	2016-01-09 03:46:49	68	50	0.694203
UW	Other/Pulsed	2016-01-09 03:46:50	2016-01-09 03:46:50	66	53	0.694203
UW	Other/Pulsed	2016-01-09 03:47:00	2016-01-09 03:47:01	71	48	0.879335
UW	Other/Pulsed	2016-01-09 03:47:01	2016-01-09 03:47:02	68	51	0.833047
UW	Other/Pulsed	2016-01-09 03:47:10	2016-01-09 03:47:11	79	51	0.694213
UW	Other/Pulsed	2016-01-09 03:47:12	2016-01-09 03:47:13	71	49	0.971892
UW	Other/Pulsed	2016-01-09 03:47:13	2016-01-09 03:47:14	70	49	0.601646
UW	Other/Pulsed	2016-01-09 03:47:22	2016-01-09 03:47:23	71	50	0.925604
UW	Other/Pulsed	2016-01-09 03:47:23	2016-01-09 03:47:24	72	51	0.740491
UW	Other/Pulsed	2016-01-09 03:47:25	2016-01-09 03:47:25	71	47	0.740481
UW	Other/Pulsed	2016-01-09 03:47:34	2016-01-09 03:47:34	70	51	0.694203
UW	Other/Pulsed	2016-01-09 03:47:35	2016-01-09 03:47:36	82	49	0.786759
UW	Other/Pulsed	2016-01-09 03:47:36	2016-01-09 03:47:37	81	55	0.694213
UW	Other/Pulsed	2016-01-09 03:47:45	2016-01-09 03:47:46	68	49	0.833047
UW	Other/Pulsed	2016-01-09 03:47:47	2016-01-09 03:47:47	71	53	0.694213
UW	Other/Pulsed	2016-01-09 03:47:48	2016-01-09 03:47:49	70	51	0.694203
UW	Other/Pulsed	2016-01-09 03:47:57	2016-01-09 03:47:57	71	54	0.786769
UW	Other/Pulsed	2016-01-09 03:47:58	2016-01-09 03:47:59	68	53	0.740481
Bp	20Hz	2016-01-09 13:10:10	2016-01-09 13:10:11	22	14	1.24957
Bp	20Hz	2016-01-09 13:10:40	2016-01-09 13:10:41	24	11	1.15701
Bp	20Hz	2016-01-09 13:11:08	2016-01-09 13:11:09	22	13	1.01817
Bp	20Hz	2016-01-09 13:13:00	2016-01-09 13:13:01	22	14	0.740481
Bp	20Hz	2016-01-09 13:13:29	2016-01-09 13:13:30	23	14	0.833047
Bp	20Hz	2016-01-09 13:14:08	2016-01-09 13:14:09	24	14	0.833047
Bp	20Hz	2016-01-09 13:14:34	2016-01-09 13:14:35	24	14	0.786759
Bp	20Hz	2016-01-09 13:17:01	2016-01-09 13:17:02	22	12	0.925604
Bp	20Hz	2016-01-09 13:20:33	2016-01-09 13:20:34	22	11	1.06445
Bp	20Hz	2016-01-09 13:24:09	2016-01-09 13:24:11	24	13	1.43469
Bp	20Hz	2016-01-09 13:24:43	2016-01-09 13:24:44	23	13	1.01817
Bp	20Hz	2016-01-09 13:25:06	2016-01-09 13:25:07	22	13	1.01817
Bp	20Hz	2016-01-09 13:26:47	2016-01-09 13:26:48	24	14	1.15701
Bp	20Hz	2016-01-10 00:51:39	2016-01-10 00:51:40	21	13	0.833047
Bp	20Hz	2016-01-10 00:52:09	2016-01-10 00:52:10	23	14	0.833047
Bp	20Hz	2016-01-10 00:53:23	2016-01-10 00:53:23	21	14	0.555368
Bp	20Hz	2016-01-10 00:53:53	2016-01-10 00:53:54	20	13	0.971892
Bp	20Hz	2016-01-10 00:54:15	2016-01-10 00:54:16	22	12	1.20329
Bp	20Hz	2016-01-10 00:54:46	2016-01-10 00:54:47	22	13	0.833047
Bp	20Hz	2016-01-10 00:57:20	2016-01-10 00:57:21	23	12	1.38842
Bp	20Hz	2016-01-10 00:57:41	2016-01-10 00:57:43	22	12	1.20329
Bp	20Hz	2016-01-10 00:58:11	2016-01-10 00:58:12	23	12	1.20329
Bp	20Hz	2016-01-10 00:58:32	2016-01-10 00:58:33	22	13	1.06445
Bp	20Hz	2016-01-10 00:59:01	2016-01-10 00:59:03	21	11	1.38842
Bp	20Hz	2016-01-10 01:01:00	2016-01-10 01:01:02	24	13	1.38841
Bp	20Hz	2016-01-10 01:01:30	2016-01-10 01:01:32	23	10	1.24957
Bp	20Hz	2016-01-10 01:01:51	2016-01-10 01:01:52	22	12	1.24957
Bp	20Hz	2016-01-10 01:04:02	2016-01-10 01:04:03	19	13	0.833047
Bp	20Hz	2016-01-10 01:04:23	2016-01-10 01:04:25	23	15	1.61981
Bp	20Hz	2016-01-10 01:05:13	2016-01-10 01:05:14	22	14	1.11073
Bp	20Hz	2016-01-10 01:06:05	2016-01-10 01:06:06	21	14	1.20329
Bp	20Hz	2016-01-10 01:07:55	2016-01-10 01:07:56	23	14	0.971892
Bp	20Hz	2016-01-10 01:08:49	2016-01-10 01:08:50	24	12	1.11074
Bp	20Hz	2016-01-10 01:11:04	2016-01-10 01:11:05	22	13	1.24957
Bp	20Hz	2016-01-10 01:11:25	2016-01-10 01:11:26	23	12	0.925604
Bp	20Hz	2016-01-10 01:13:45	2016-01-10 01:13:47	24	12	1.48097
Bp	20Hz	2016-01-10 01:14:15	2016-01-10 01:14:16	24	11	1.48097
Bp	20Hz	2016-01-10 01:14:36	2016-01-10 01:14:38	23	12	1.24957
Bp	20Hz	2016-01-10 01:15:06	2016-01-10 01:15:07	24	11	1.71237
Bp	20Hz	2016-01-10 01:15:27	2016-01-10 01:15:29	24	12	1.52725
Bp	20Hz	2016-01-10 01:15:57	2016-01-10 01:15:58	24	11	1.29585
Bp	20Hz	2016-01-10 01:18:03	2016-01-10 01:18:05	22	11	1.157
Bp	40Hz	2016-01-14 21:38:37	2016-01-14 21:38:37	86	41	0.833047
Bp	40Hz	2016-01-14 21:38:44	2016-01-14 21:38:45	82	45	1.01816
Bp	40Hz	2016-01-14 21:38:47	2016-01-14 21:38:48	71	41	0.833047
Bp	40Hz	2016-01-14 21:41:26	2016-01-14 21:41:26	72	52	0.462812
Bp	40Hz	2016-01-14 21:41:28	2016-01-14 21:41:29	70	47	0.694203
Bp	40Hz	2016-01-14 21:44:43	2016-01-14 21:44:44	71	47	0.740481
Bp	40Hz	2016-01-14 21:44:49	2016-01-14 21:44:50	72	42	0.925604
Bp	40Hz	2016-01-14 21:44:52	2016-01-14 21:44:52	72	43	0.740491
Bp	40Hz	2016-01-14 21:46:36	2016-01-14 21:46:37	66	39	0.833047
Bp	40Hz	2016-01-14 21:46:39	2016-01-14 21:46:40	70	38	0.833047
Bp	40Hz	2016-01-14 21:51:18	2016-01-14 21:51:18	61	44	0.416524
Bp	40Hz	2016-01-14 21:51:20	2016-01-14 21:51:21	70	43	0.833047
Bp	40Hz	2016-01-14 21:51:27	2016-01-14 21:51:28	64	41	0.740491
Bp	40Hz	2016-01-14 21:51:30	2016-01-14 21:51:31	65	52	0.647924
Bp	40Hz	2016-01-14 23:31:07	2016-01-14 23:31:08	70	45	0.694203
Bp	40Hz	2016-01-14 23:33:22	2016-01-14 23:33:22	74	53	0.555368
Bp	40Hz	2016-01-14 23:38:22	2016-01-14 23:38:23	79	47	0.879325
Bp	40Hz	2016-01-14 23:38:25	2016-01-14 23:38:26	79	50	0.786769
Bp	40Hz	2016-01-14 23:46:22	2016-01-14 23:46:23	76	56	0.555358
Bp	40Hz	2016-01-14 23:47:19	2016-01-14 23:47:19	75	57	0.694213
Bp	40Hz	2016-01-14 23:47:22	2016-01-14 23:47:23	77	60	0.647924
Bp	40Hz	2016-01-14 23:59:49	2016-01-14 23:59:50	58	44	0.462802
Bp	40Hz	2016-01-14 23:59:52	2016-01-14 23:59:53	57	45	0.462802
Bp	40Hz	2016-01-15 00:00:07	2016-01-15 00:00:07	86	43	0.740491
Bp	40Hz	2016-01-15 07:05:40	2016-01-15 07:05:40	63	44	0.601646
Bp	40Hz	2016-01-15 07:05:44	2016-01-15 07:05:45	66	43	0.740491
Bp	40Hz	2016-01-15 07:05:52	2016-01-15 07:05:53	71	44	0.555368
Bp	40Hz	2016-01-15 07:05:55	2016-01-15 07:05:56	68	44	0.555358
Bp	40Hz	2016-01-15 16:17:51	2016-01-15 16:17:52	68	41	0.879335
Bp	40Hz	2016-01-15 16:17:54	2016-01-15 16:17:55	66	40	0.647924
Bp	40Hz	2016-01-15 16:18:20	2016-01-15 16:18:21	66	41	0.833047
Bp	40Hz	2016-01-15 16:18:29	2016-01-15 16:18:30	79	41	1.06445
Bp	40Hz	2016-01-15 16:19:55	2016-01-15 16:19:56	82	42	0.740491
Bp	40Hz	2016-01-15 16:20:00	2016-01-15 16:20:01	86	42	0.971892
Bp	40Hz	2016-01-15 16:20:55	2016-01-15 16:20:56	81	38	0.647924
Bp	40Hz	2016-01-15 16:21:01	2016-01-15 16:21:02	77	40	0.879325
Bp	40Hz	2016-01-15 16:21:58	2016-01-15 16:21:59	65	42	0.647924
Bp	40Hz	2016-01-15 16:24:03	2016-01-15 16:24:03	71	43	0.833047
Bp	40Hz	2016-01-15 16:24:13	2016-01-15 16:24:14	79	39	0.925604
UW	Other/Pulsed	2016-01-20 16:41:02	2016-01-20 16:41:02	64	56	0.553628
UW	Other/Pulsed	2016-01-20 16:41:03	2016-01-20 16:41:04	66	53	0.738177
UW	Other/Pulsed	2016-01-20 16:41:04	2016-01-20 16:41:05	61	56	0.922717
UW	Other/Pulsed	2016-01-20 16:41:14	2016-01-20 16:41:14	64	55	0.738167
UW	Other/Pulsed	2016-01-20 16:41:15	2016-01-20 16:41:16	62	54	0.738177
UW	Other/Pulsed	2016-01-20 16:41:17	2016-01-20 16:41:17	63	55	0.507501
UW	Other/Pulsed	2016-01-20 16:41:26	2016-01-20 16:41:27	66	55	0.784315
UW	Other/Pulsed	2016-01-20 16:41:28	2016-01-20 16:41:28	64	56	0.876579
UW	Other/Pulsed	2016-01-20 16:41:29	2016-01-20 16:41:30	65	49	0.599765
UW	Other/Pulsed	2016-01-20 16:41:42	2016-01-20 16:41:42	61	55	0.738167
UW	Other/Pulsed	2016-01-20 16:41:50	2016-01-20 16:41:51	64	56	0.507491
UW	Other/Pulsed	2016-01-20 16:41:52	2016-01-20 16:41:53	66	56	0.599765
UW	Other/Pulsed	2016-01-20 16:41:53	2016-01-20 16:41:54	64	54	0.738177
UW	Other/Pulsed	2016-01-20 16:42:02	2016-01-20 16:42:03	62	54	0.645903
UW	Other/Pulsed	2016-01-20 16:42:04	2016-01-20 16:42:04	64	55	0.645903
UW	Other/Pulsed	2016-01-20 16:42:05	2016-01-20 16:42:06	64	52	0.507491
UW	Other/Pulsed	2016-01-20 16:42:16	2016-01-20 16:42:16	65	54	0.461353
UW	Other/Pulsed	2016-01-20 16:42:17	2016-01-20 16:42:18	61	53	0.645903
UW	Other/Pulsed	2016-01-20 16:42:26	2016-01-20 16:42:27	64	55	0.69204
UW	Other/Pulsed	2016-01-20 16:42:28	2016-01-20 16:42:28	64	55	0.738177
UW	Other/Pulsed	2016-01-20 16:42:29	2016-01-20 16:42:30	61	52	0.599765
UW	Other/Pulsed	2016-01-20 16:42:38	2016-01-20 16:42:38	64	55	0.599765
UW	Other/Pulsed	2016-01-20 16:42:39	2016-01-20 16:42:40	63	54	0.784305
UW	Other/Pulsed	2016-01-20 16:42:41	2016-01-20 16:42:41	62	56	0.553628
UW	Other/Pulsed	2016-01-20 17:04:43	2016-01-20 17:04:43	65	56	0.645893
UW	Other/Pulsed	2016-01-20 17:04:44	2016-01-20 17:04:45	62	53	0.784305
UW	Other/Pulsed	2016-01-20 17:04:53	2016-01-20 17:04:54	62	54	0.69204
UW	Other/Pulsed	2016-01-20 17:04:55	2016-01-20 17:04:56	62	49	0.738167
UW	Other/Pulsed	2016-01-20 17:04:56	2016-01-20 17:04:57	64	49	0.784305
Bp	40Hz	2016-02-02 13:40:05	2016-02-02 13:40:05	65	48	0.471291
Bp	40Hz	2016-02-02 13:40:13	2016-02-02 13:40:13	65	45	0.518414
Bp	40Hz	2016-02-02 13:40:20	2016-02-02 13:40:21	65	50	0.754059
Bp	40Hz	2016-02-02 13:40:27	2016-02-02 13:40:28	64	41	0.659813
Bm	CenPac tonal	2016-02-04 23:37:05	2016-02-04 23:37:13	21	15	7.63493
Bm	CenPac tonal	2016-02-04 23:37:18	2016-02-04 23:37:24	21	14	5.56125
Bm	CenPac tonal	2016-02-04 23:43:12	2016-02-04 23:43:19	21	15	7.06938
Bm	CenPac tonal	2016-02-04 23:44:16	2016-02-04 23:44:22	20	15	6.17393
Bm	CenPac tonal	2016-02-04 23:45:20	2016-02-04 23:45:27	22	16	6.7866
Bm	CenPac tonal	2016-02-04 23:45:33	2016-02-04 23:45:38	21	16	5.13708
Bm	CenPac tonal	2016-02-04 23:57:00	2016-02-04 23:57:08	22	17	7.49354
Bm	CenPac tonal	2016-02-04 23:57:14	2016-02-04 23:57:19	22	16	4.9957
Bm	CenPac tonal	2016-02-04 23:58:24	2016-02-04 23:58:31	21	16	6.36245
Bm	CenPac tonal	2016-02-04 23:59:36	2016-02-04 23:59:42	21	17	6.45669
Bm	CenPac tonal	2016-02-04 23:59:49	2016-02-04 23:59:52	20	15	3.11052
Bm	CenPac tonal	2016-02-05 00:04:49	2016-02-05 00:04:52	20	15	3.20479
Bm	CenPac tonal	2016-02-05 00:06:25	2016-02-05 00:06:28	21	15	2.49784
Bm	CenPac tonal	2016-02-05 00:12:53	2016-02-05 00:13:00	21	14	7.16363
Bm	CenPac tonal	2016-02-05 00:14:12	2016-02-05 00:14:21	22	15	9.14306
Bm	CenPac tonal	2016-02-05 00:15:37	2016-02-05 00:15:47	21	15	9.89713
Bm	CenPac tonal	2016-02-05 00:18:00	2016-02-05 00:18:06	21	15	5.3256
Bm	CenPac tonal	2016-02-05 00:19:02	2016-02-05 00:19:12	22	15	10.5098
Bm	CenPac tonal	2016-02-05 00:20:17	2016-02-05 00:20:23	21	15	5.74977
Bm	CenPac tonal	2016-02-05 00:21:41	2016-02-05 00:21:47	21	15	5.46748
Bm	CenPac tonal	2016-02-05 00:22:53	2016-02-05 00:22:59	20	14	5.89115
Bm	CenPac tonal	2016-02-05 00:26:43	2016-02-05 00:26:50	23	15	6.928
Bm	CenPac tonal	2016-02-05 00:26:56	2016-02-05 00:27:02	21	15	5.56125
Bm	CenPac tonal	2016-02-05 00:28:19	2016-02-05 00:28:25	20	15	6.03254
Bm	CenPac tonal	2016-02-05 00:29:20	2016-02-05 00:29:28	21	15	8.01196
Bm	CenPac tonal	2016-02-05 00:35:33	2016-02-05 00:35:38	20	15	4.66579
Bm	CenPac tonal	2016-02-05 00:36:51	2016-02-05 00:36:57	23	14	5.9854
Bm	CenPac tonal	2016-02-05 00:39:37	2016-02-05 00:39:46	21	15	8.95455
Bm	CenPac tonal	2016-02-05 00:43:28	2016-02-05 00:43:35	22	16	6.17393
Bm	CenPac tonal	2016-02-05 00:48:42	2016-02-05 00:48:49	23	14	7.54067
Bm	CenPac tonal	2016-02-05 00:49:57	2016-02-05 00:50:04	21	15	6.83373
UW	Other/Tonal	2016-02-05 14:54:37	2016-02-05 14:54:41	26	22	4.56407
Bp	40Hz	2016-02-14 17:07:51	2016-02-14 17:07:52	97	54	0.838298
Bp	40Hz	2016-02-14 17:10:01	2016-02-14 17:10:02	112	49	1.02459
Bp	40Hz	2016-02-14 17:11:20	2016-02-14 17:11:20	92	44	0.884867
Bp	40Hz	2016-02-14 17:11:24	2016-02-14 17:11:25	98	60	1.07116
Bp	40Hz	2016-02-14 17:11:28	2016-02-14 17:11:29	101	50	0.931437
Bp	40Hz	2016-02-14 17:12:22	2016-02-14 17:12:23	105	50	0.931437
Bp	40Hz	2016-02-14 17:12:36	2016-02-14 17:12:37	116	75	0.884867
Bp	40Hz	2016-02-14 17:12:55	2016-02-14 17:12:56	98	72	0.698578
Bp	40Hz	2016-02-14 17:14:35	2016-02-14 17:14:36	85	38	0.838298
Bp	40Hz	2016-02-14 17:18:03	2016-02-14 17:18:03	77	57	0.605438
Bp	40Hz	2016-02-14 17:18:08	2016-02-14 17:18:09	79	47	0.745158
Bp	40Hz	2016-02-14 17:24:43	2016-02-14 17:24:44	91	57	0.698578
Bp	40Hz	2016-02-14 17:25:21	2016-02-14 17:25:22	87	38	0.931447
Bp	40Hz	2016-02-14 17:25:46	2016-02-14 17:25:47	91	49	0.931447
Bp	40Hz	2016-02-15 13:15:31	2016-02-15 13:15:31	59	41	0.506706
Bp	40Hz	2016-02-15 13:15:35	2016-02-15 13:15:35	59	42	0.59884
Bp	40Hz	2016-02-15 13:15:38	2016-02-15 13:15:38	62	42	0.829155
Bp	40Hz	2016-02-15 13:15:40	2016-02-15 13:15:41	61	44	0.59883
Bp	40Hz	2016-02-15 21:45:06	2016-02-15 21:45:06	101	61	0.737021
Bp	40Hz	2016-02-15 21:45:10	2016-02-15 21:45:10	98	79	0.644897
Bp	40Hz	2016-02-15 21:45:12	2016-02-15 21:45:13	98	64	0.737021
Bp	40Hz	2016-02-16 00:20:28	2016-02-16 00:20:29	75	39	0.783088
Bp	40Hz	2016-02-16 00:20:31	2016-02-16 00:20:32	76	39	0.829155
Bm	CenPac tonal	2016-02-18 16:45:13	2016-02-18 16:45:18	21	16	5.4816
Bm	CenPac tonal	2016-02-18 16:45:22	2016-02-18 16:45:28	21	15	5.71193
Bm	CenPac tonal	2016-03-01 20:37:28	2016-03-01 20:37:33	24	18	4.99897
Bm	CenPac tonal	2016-03-04 05:57:01	2016-03-04 05:57:09	20	15	7.7087
Bp	20Hz	2016-03-06 18:57:48	2016-03-06 18:57:49	20	13	1.16798
Bp	20Hz	2016-03-06 18:58:21	2016-03-06 18:58:22	19	13	1.44829
Bp	20Hz	2016-03-06 18:59:21	2016-03-06 18:59:23	19	12	1.72862
Bp	20Hz	2016-03-06 18:59:48	2016-03-06 18:59:50	19	13	1.86877
Bp	20Hz	2016-03-06 19:02:21	2016-03-06 19:02:22	19	14	1.44829
Bp	20Hz	2016-03-06 19:12:26	2016-03-06 19:12:27	18	13	1.58846
Bp	20Hz	2016-03-06 19:12:58	2016-03-06 19:13:00	18	13	1.26143
Bp	20Hz	2016-03-06 19:13:25	2016-03-06 19:13:27	17	13	1.54173
Bp	20Hz	2016-03-06 19:16:05	2016-03-06 19:16:06	18	13	1.12126
Bp	20Hz	2016-03-06 19:16:31	2016-03-06 19:16:33	20	15	1.2147
Bp	20Hz	2016-03-06 19:17:05	2016-03-06 19:17:06	22	13	0.840953
Bp	20Hz	2016-03-06 19:17:32	2016-03-06 19:17:33	23	14	0.887664
Bp	20Hz	2016-03-06 19:18:07	2016-03-06 19:18:08	21	12	1.4483
Bp	20Hz	2016-03-06 19:19:07	2016-03-06 19:19:08	22	13	1.12126
Bp	20Hz	2016-03-06 19:19:34	2016-03-06 19:19:35	22	14	0.934384
Bp	20Hz	2016-03-06 19:20:08	2016-03-06 19:20:09	20	14	1.54174
Bp	20Hz	2016-03-06 19:20:35	2016-03-06 19:20:36	21	12	1.30815
Bp	20Hz	2016-03-06 19:23:10	2016-03-06 19:23:11	20	14	0.981105
Bp	20Hz	2016-03-06 19:23:37	2016-03-06 19:23:38	22	14	0.887664
Bp	20Hz	2016-03-06 19:24:12	2016-03-06 19:24:13	18	13	1.16799
Bp	20Hz	2016-03-06 19:24:38	2016-03-06 19:24:39	19	13	1.4483
Bp	20Hz	2016-03-06 19:25:11	2016-03-06 19:25:12	18	12	1.30815
Bp	20Hz	2016-03-06 19:37:20	2016-03-06 19:37:21	18	14	1.12127
Bp	20Hz	2016-03-06 19:37:54	2016-03-06 19:37:56	19	13	1.12127
Bp	20Hz	2016-03-06 19:38:20	2016-03-06 19:38:22	19	14	1.86877
Bp	20Hz	2016-03-06 19:38:55	2016-03-06 19:38:56	18	12	0.934394
Bp	20Hz	2016-03-06 19:46:25	2016-03-06 19:46:26	20	15	1.12127
Bp	20Hz	2016-03-06 19:46:58	2016-03-06 19:46:59	21	12	1.35486
Bp	20Hz	2016-03-06 19:47:24	2016-03-06 19:47:25	23	12	1.40157
Bp	20Hz	2016-03-06 19:47:58	2016-03-06 19:47:59	18	14	1.21471
Bp	20Hz	2016-03-06 19:48:26	2016-03-06 19:48:27	24	12	1.16799
Bp	20Hz	2016-03-06 19:51:27	2016-03-06 19:51:29	19	13	2.00893
Bp	20Hz	2016-03-06 19:58:03	2016-03-06 19:58:04	20	14	1.35486
Bp	20Hz	2016-03-06 19:58:37	2016-03-06 19:58:38	19	12	1.72862
Bp	20Hz	2016-03-06 19:59:05	2016-03-06 19:59:06	19	14	1.02783
Bp	20Hz	2016-03-06 19:59:38	2016-03-06 19:59:39	19	13	1.72862
Bp	20Hz	2016-03-06 20:00:06	2016-03-06 20:00:07	21	14	1.16798
Bp	20Hz	2016-03-06 20:01:06	2016-03-06 20:01:08	18	14	1.38841
Bp	20Hz	2016-03-06 20:01:38	2016-03-06 20:01:39	21	14	0.786769
Bp	20Hz	2016-03-06 20:02:05	2016-03-06 20:02:06	21	15	1.157
Bp	20Hz	2016-03-06 20:02:39	2016-03-06 20:02:40	21	12	1.24957
Bp	20Hz	2016-03-06 20:05:07	2016-03-06 20:05:08	20	13	0.925604
Bp	20Hz	2016-03-06 20:05:39	2016-03-06 20:05:40	22	14	0.833047
Bp	20Hz	2016-03-06 20:06:06	2016-03-06 20:06:07	19	14	0.925614
Bp	20Hz	2016-03-06 20:07:57	2016-03-06 20:07:58	21	12	1.20329
Bp	20Hz	2016-03-06 20:08:24	2016-03-06 20:08:25	21	13	1.15701
Bp	20Hz	2016-03-06 20:12:22	2016-03-06 20:12:23	19	14	1.43469
Bp	20Hz	2016-03-06 20:12:54	2016-03-06 20:12:56	20	14	1.06445
Bp	20Hz	2016-03-06 20:13:22	2016-03-06 20:13:22	21	15	0.740491
Bp	20Hz	2016-03-06 20:13:57	2016-03-06 20:13:58	18	12	0.971892
Bp	20Hz	2016-03-06 20:14:23	2016-03-06 20:14:25	21	11	1.20329
Bp	20Hz	2016-03-06 20:14:56	2016-03-06 20:14:58	22	14	1.52725
Bp	20Hz	2016-03-06 20:15:24	2016-03-06 20:15:25	22	13	1.34213
Bp	20Hz	2016-03-06 20:16:26	2016-03-06 20:16:27	21	14	0.925614
Bp	20Hz	2016-03-06 20:16:58	2016-03-06 20:16:59	22	11	0.833037
Bp	20Hz	2016-03-06 20:19:27	2016-03-06 20:19:29	22	13	2.1289
Bp	20Hz	2016-03-06 20:20:00	2016-03-06 20:20:02	21	12	1.61982
Bp	20Hz	2016-03-06 20:20:27	2016-03-06 20:20:29	23	13	1.94377
Bp	20Hz	2016-03-06 20:21:00	2016-03-06 20:21:01	21	13	0.879325
Bp	20Hz	2016-03-06 20:21:28	2016-03-06 20:21:29	19	12	0.833047
Bp	20Hz	2016-03-06 20:23:12	2016-03-06 20:23:13	22	13	0.601636
Bp	20Hz	2016-03-06 20:23:36	2016-03-06 20:23:37	22	11	1.01816
Bp	20Hz	2016-03-06 20:26:05	2016-03-06 20:26:06	24	13	1.20329
Bp	20Hz	2016-03-06 20:26:39	2016-03-06 20:26:41	19	13	1.94377
Bp	20Hz	2016-03-06 20:27:06	2016-03-06 20:27:08	20	14	1.94377
Bp	20Hz	2016-03-06 20:27:40	2016-03-06 20:27:42	21	13	1.38842
Bp	20Hz	2016-03-06 20:28:07	2016-03-06 20:28:09	21	13	1.52725
Bp	20Hz	2016-03-06 20:28:41	2016-03-06 20:28:43	22	12	1.85121
Bp	20Hz	2016-03-06 20:29:08	2016-03-06 20:29:11	24	14	2.73054
Bp	20Hz	2016-03-06 20:29:42	2016-03-06 20:29:44	22	13	1.80493
Bp	20Hz	2016-03-06 20:30:09	2016-03-06 20:30:12	21	12	2.82311
Bp	20Hz	2016-03-06 20:30:43	2016-03-06 20:30:45	20	14	1.99005
Bp	20Hz	2016-03-06 20:33:10	2016-03-06 20:33:11	21	12	1.24957
Bp	20Hz	2016-03-06 20:33:41	2016-03-06 20:33:43	20	13	1.75865
Bp	20Hz	2016-03-06 20:34:08	2016-03-06 20:34:09	20	15	1.24957
Bp	20Hz	2016-03-06 20:34:42	2016-03-06 20:34:43	22	12	0.694213
Bp	20Hz	2016-03-06 20:35:08	2016-03-06 20:35:10	20	13	1.75865
Bp	20Hz	2016-03-06 20:36:08	2016-03-06 20:36:10	20	13	1.34213
Bp	20Hz	2016-03-06 20:36:41	2016-03-06 20:36:42	21	14	1.20328
Bp	20Hz	2016-03-06 20:37:08	2016-03-06 20:37:09	22	12	1.29585
Bp	20Hz	2016-03-06 20:42:18	2016-03-06 20:42:20	20	12	2.22145
Bp	20Hz	2016-03-06 20:42:51	2016-03-06 20:42:53	19	13	1.52725
Bp	20Hz	2016-03-06 20:43:19	2016-03-06 20:43:21	20	13	1.57354
Bp	20Hz	2016-03-06 20:43:52	2016-03-06 20:43:54	19	13	1.48097
Bp	20Hz	2016-03-06 20:44:19	2016-03-06 20:44:21	21	13	1.29586
Bp	20Hz	2016-03-06 20:44:53	2016-03-06 20:44:55	22	14	1.80494
Bp	20Hz	2016-03-06 20:47:25	2016-03-06 20:47:25	23	13	0.925614
Bp	20Hz	2016-03-06 21:01:04	2016-03-06 21:01:05	20	13	1.01817
Bp	20Hz	2016-03-06 21:01:37	2016-03-06 21:01:38	18	14	0.925604
Bp	20Hz	2016-03-06 21:02:03	2016-03-06 21:02:04	22	14	0.925604
Bp	20Hz	2016-03-06 21:02:36	2016-03-06 21:02:37	22	14	0.925604
Bp	20Hz	2016-03-06 21:03:04	2016-03-06 21:03:05	21	13	1.24957
Bp	20Hz	2016-03-06 21:08:06	2016-03-06 21:08:08	21	13	1.99005
Bp	20Hz	2016-03-06 21:08:38	2016-03-06 21:08:39	22	13	1.24956
Bp	20Hz	2016-03-06 21:09:05	2016-03-06 21:09:07	21	15	1.38841
Bp	20Hz	2016-03-06 21:09:40	2016-03-06 21:09:41	21	12	1.01817
Bp	20Hz	2016-03-06 21:10:07	2016-03-06 21:10:07	22	14	0.879325
Bp	20Hz	2016-03-06 21:10:39	2016-03-06 21:10:40	21	12	1.157
Bp	20Hz	2016-03-06 21:11:06	2016-03-06 21:11:07	22	13	1.06445
Bp	20Hz	2016-03-06 21:40:19	2016-03-06 21:40:21	20	14	1.24957
Bp	20Hz	2016-03-06 21:40:46	2016-03-06 21:40:47	21	13	1.06445
Bp	20Hz	2016-03-06 21:43:20	2016-03-06 21:43:22	20	13	1.71237
Bp	20Hz	2016-03-06 21:43:47	2016-03-06 21:43:49	21	13	1.85122
Bp	20Hz	2016-03-06 21:44:21	2016-03-06 21:44:22	19	14	1.34213
Bp	20Hz	2016-03-06 21:44:47	2016-03-06 21:44:48	18	14	1.29585
Bp	20Hz	2016-03-06 21:45:21	2016-03-06 21:45:22	19	13	1.01817
Bp	20Hz	2016-03-06 21:45:48	2016-03-06 21:45:49	19	12	1.43469
Bp	20Hz	2016-03-06 21:46:21	2016-03-06 21:46:23	18	13	1.24957
Bp	20Hz	2016-03-06 21:46:48	2016-03-06 21:46:49	19	13	0.925614
Bp	20Hz	2016-03-06 21:47:21	2016-03-06 21:47:22	19	13	1.157
Bp	20Hz	2016-03-06 21:47:48	2016-03-06 21:47:49	21	13	1.01817
Bp	20Hz	2016-03-06 22:32:00	2016-03-06 22:32:01	19	13	0.925604
Bp	20Hz	2016-03-06 22:32:33	2016-03-06 22:32:34	18	12	1.24957
Bp	20Hz	2016-03-06 22:33:00	2016-03-06 22:33:01	21	13	1.75865
Bp	20Hz	2016-03-06 22:33:34	2016-03-06 22:33:36	22	12	1.8975
Bp	20Hz	2016-03-06 22:34:02	2016-03-06 22:34:04	22	12	1.85121
Bp	20Hz	2016-03-06 22:34:35	2016-03-06 22:34:37	21	14	1.66609
Bp	20Hz	2016-03-06 22:35:03	2016-03-06 22:35:05	21	13	2.08262
Bp	20Hz	2016-03-06 22:35:37	2016-03-06 22:35:38	20	12	1.43469
Bp	20Hz	2016-03-06 22:36:04	2016-03-06 22:36:06	23	13	1.75865
Bp	20Hz	2016-03-06 22:36:39	2016-03-06 22:36:41	19	14	1.38842
Bp	20Hz	2016-03-06 22:39:07	2016-03-06 22:39:09	21	12	1.43469
Bp	20Hz	2016-03-06 22:39:41	2016-03-06 22:39:42	20	13	1.29585
Bp	20Hz	2016-03-06 22:40:07	2016-03-06 22:40:09	19	14	1.85121
Bp	20Hz	2016-03-06 22:40:41	2016-03-06 22:40:42	20	12	1.61982
Bp	20Hz	2016-03-06 22:41:08	2016-03-06 22:41:09	19	13	1.48097
Bp	20Hz	2016-03-06 22:41:41	2016-03-06 22:41:42	19	12	0.971892
Bp	20Hz	2016-03-06 22:42:08	2016-03-06 22:42:09	19	12	1.66609
Bp	20Hz	2016-03-06 22:46:22	2016-03-06 22:46:24	18	13	1.29586
Bp	20Hz	2016-03-06 22:46:51	2016-03-06 22:46:52	20	13	1.157
Bp	20Hz	2016-03-06 22:47:24	2016-03-06 22:47:26	20	13	1.15701
Bp	20Hz	2016-03-06 22:47:52	2016-03-06 22:47:53	19	13	1.57353
Bp	20Hz	2016-03-06 22:48:25	2016-03-06 22:48:26	19	12	1.24957
Bp	20Hz	2016-03-06 22:48:53	2016-03-06 22:48:54	20	13	1.34213
Bp	20Hz	2016-03-06 23:07:29	2016-03-06 23:07:30	21	13	1.57353
Bp	20Hz	2016-03-06 23:07:54	2016-03-06 23:07:55	23	13	1.34214
Bp	20Hz	2016-03-06 23:08:29	2016-03-06 23:08:30	20	11	1.38841
Bp	20Hz	2016-03-06 23:08:55	2016-03-06 23:08:57	21	13	1.80493
Bp	20Hz	2016-03-06 23:09:56	2016-03-06 23:09:57	23	12	1.15701
Bp	20Hz	2016-03-06 23:10:29	2016-03-06 23:10:30	21	13	1.20329
Bp	20Hz	2016-03-06 23:10:56	2016-03-06 23:10:57	24	13	0.971882
Bp	20Hz	2016-03-06 23:11:30	2016-03-06 23:11:31	22	12	1.38841
Bp	20Hz	2016-03-06 23:11:57	2016-03-06 23:11:58	24	11	1.29585
Bp	20Hz	2016-03-07 05:53:21	2016-03-07 05:53:22	21	13	1.57353
Bp	20Hz	2016-03-07 05:53:55	2016-03-07 05:53:56	21	13	0.601646
Bp	20Hz	2016-03-07 05:54:20	2016-03-07 05:54:21	22	14	1.52725
Bp	20Hz	2016-03-07 05:55:22	2016-03-07 05:55:23	21	15	1.01817
Bp	20Hz	2016-03-07 05:56:23	2016-03-07 05:56:24	23	14	1.01817
Bp	20Hz	2016-03-07 05:57:25	2016-03-07 05:57:25	20	15	0.925604
Bp	20Hz	2016-03-07 06:00:29	2016-03-07 06:00:30	20	13	0.740491
Bp	20Hz	2016-03-07 06:01:30	2016-03-07 06:01:31	21	15	0.925604
Bp	20Hz	2016-03-07 06:03:03	2016-03-07 06:03:04	23	12	1.11073
Bp	20Hz	2016-03-07 06:03:30	2016-03-07 06:03:31	22	14	0.833037
Bp	20Hz	2016-03-07 06:04:02	2016-03-07 06:04:04	21	13	1.61981
Bp	20Hz	2016-03-07 06:04:31	2016-03-07 06:04:32	20	13	1.52725
Bp	20Hz	2016-03-07 06:07:28	2016-03-07 06:07:29	22	15	0.925614
Bp	20Hz	2016-03-07 06:11:02	2016-03-07 06:11:03	21	11	0.694213
Bp	20Hz	2016-03-07 06:11:32	2016-03-07 06:11:33	21	13	1.57354
Bp	20Hz	2016-03-07 06:11:40	2016-03-07 06:11:41	22	8	0.925604
Bp	20Hz	2016-03-07 06:11:56	2016-03-07 06:11:57	23	9	0.833047
Bp	20Hz	2016-03-07 06:16:01	2016-03-07 06:16:03	21	13	1.20329
Bp	20Hz	2016-03-07 06:16:35	2016-03-07 06:16:37	23	13	1.29586
Bp	20Hz	2016-03-07 06:17:01	2016-03-07 06:17:02	21	13	1.11073
Bp	20Hz	2016-03-07 06:17:35	2016-03-07 06:17:36	21	14	0.833047
Bp	20Hz	2016-03-07 06:18:02	2016-03-07 06:18:03	21	13	1.06445
Bp	20Hz	2016-03-07 06:21:02	2016-03-07 06:21:04	24	14	1.29585
Bp	20Hz	2016-03-07 06:21:36	2016-03-07 06:21:36	22	12	0.879325
Bp	20Hz	2016-03-07 07:06:06	2016-03-07 07:06:07	22	13	1.06445
Bp	20Hz	2016-03-07 07:06:41	2016-03-07 07:06:42	21	13	1.01817
Bp	20Hz	2016-03-07 07:07:07	2016-03-07 07:07:09	22	13	1.52725
Bp	20Hz	2016-03-07 07:07:39	2016-03-07 07:07:41	21	13	1.75866
Bp	20Hz	2016-03-07 07:11:08	2016-03-07 07:11:09	20	13	0.786769
Bp	20Hz	2016-03-07 07:12:10	2016-03-07 07:12:10	19	12	0.462812
Bp	20Hz	2016-03-07 07:13:27	2016-03-07 07:13:28	19	11	0.833047
Bp	20Hz	2016-03-07 07:27:33	2016-03-07 07:27:34	23	12	1.01817
Bp	20Hz	2016-03-07 07:28:00	2016-03-07 07:28:01	22	14	0.971892
Bp	20Hz	2016-03-07 07:28:31	2016-03-07 07:28:33	22	13	1.24956
Bp	20Hz	2016-03-07 07:28:58	2016-03-07 07:28:59	20	15	0.694203
Bp	20Hz	2016-03-07 07:31:36	2016-03-07 07:31:37	19	12	0.833047
Bp	20Hz	2016-03-07 07:32:02	2016-03-07 07:32:03	22	15	1.06445
Bp	20Hz	2016-03-07 07:32:33	2016-03-07 07:32:34	21	13	1.06445
Bp	20Hz	2016-03-07 07:38:03	2016-03-07 07:38:04	20	13	1.06445
Bp	20Hz	2016-03-07 07:45:20	2016-03-07 07:45:21	19	14	1.24956
Bp	20Hz	2016-03-07 07:45:46	2016-03-07 07:45:47	22	14	1.01817
Bp	20Hz	2016-03-07 07:46:51	2016-03-07 07:46:52	21	14	0.971892
Bp	20Hz	2016-03-07 07:47:50	2016-03-07 07:47:51	20	13	1.34213
Bp	20Hz	2016-03-07 08:01:50	2016-03-07 08:01:51	22	13	1.38841
Bp	20Hz	2016-03-07 08:03:25	2016-03-07 08:03:26	21	14	0.971892
Bp	20Hz	2016-03-07 08:03:53	2016-03-07 08:03:54	21	14	0.833047
Bp	20Hz	2016-03-07 08:09:03	2016-03-07 08:09:04	21	13	0.971882
Bp	20Hz	2016-03-07 08:10:05	2016-03-07 08:10:06	19	13	1.06445
Bp	20Hz	2016-03-07 08:10:38	2016-03-07 08:10:39	18	14	1.11074
Bp	20Hz	2016-03-07 08:13:04	2016-03-07 08:13:06	20	13	2.03633
Bp	20Hz	2016-03-07 08:13:38	2016-03-07 08:13:39	21	14	1.24957
Bp	20Hz	2016-03-07 08:14:04	2016-03-07 08:14:05	23	13	1.01817
Bp	20Hz	2016-03-07 08:14:37	2016-03-07 08:14:38	23	13	1.01817
Bp	20Hz	2016-03-07 08:15:04	2016-03-07 08:15:05	23	13	0.925614
Bp	20Hz	2016-03-07 08:16:06	2016-03-07 08:16:07	22	13	0.925604
Bp	20Hz	2016-03-07 08:20:36	2016-03-07 08:20:37	23	13	1.06445
Bp	20Hz	2016-03-07 08:21:10	2016-03-07 08:21:11	21	13	1.11073
Bp	20Hz	2016-03-07 08:21:38	2016-03-07 08:21:39	20	13	0.694203
Bp	20Hz	2016-03-07 08:22:11	2016-03-07 08:22:12	19	12	0.879325
Bp	20Hz	2016-03-07 08:22:39	2016-03-07 08:22:40	22	14	1.48097
Bp	20Hz	2016-03-07 08:23:13	2016-03-07 08:23:14	20	14	1.38841
Bp	20Hz	2016-03-07 08:23:41	2016-03-07 08:23:42	19	12	1.57354
Bp	20Hz	2016-03-07 08:24:15	2016-03-07 08:24:17	21	13	1.29585
Bp	20Hz	2016-03-07 08:24:42	2016-03-07 08:24:43	23	14	1.48097
Bp	20Hz	2016-03-07 08:27:26	2016-03-07 08:27:27	21	15	0.971882
Bp	20Hz	2016-03-07 08:27:53	2016-03-07 08:27:54	22	15	0.971892
Bp	20Hz	2016-03-07 08:28:50	2016-03-07 08:28:51	21	12	0.925614
Bp	20Hz	2016-03-07 08:29:54	2016-03-07 08:29:56	21	14	1.24957
Bp	20Hz	2016-03-07 08:30:55	2016-03-07 08:30:56	19	12	1.157
Bp	20Hz	2016-03-07 08:31:30	2016-03-07 08:31:31	20	12	1.11073
Bp	20Hz	2016-03-07 08:31:57	2016-03-07 08:31:58	21	13	1.24957
Bp	20Hz	2016-03-07 08:34:00	2016-03-07 08:34:02	24	14	1.06445
Bp	20Hz	2016-03-07 08:34:38	2016-03-07 08:34:39	18	13	1.01816
Bp	20Hz	2016-03-07 08:35:04	2016-03-07 08:35:06	19	12	1.48097
Bp	20Hz	2016-03-07 08:35:37	2016-03-07 08:35:39	19	12	1.80494
Bp	20Hz	2016-03-07 08:36:05	2016-03-07 08:36:06	20	14	1.34213
Bp	20Hz	2016-03-07 08:36:38	2016-03-07 08:36:40	18	13	1.71237
Bp	20Hz	2016-03-07 09:20:14	2016-03-07 09:20:15	20	12	1.11073
Bp	20Hz	2016-03-07 09:20:40	2016-03-07 09:20:41	20	13	1.52725
Bp	20Hz	2016-03-07 09:23:40	2016-03-07 09:23:41	18	13	1.11073
Bp	20Hz	2016-03-07 09:24:44	2016-03-07 09:24:45	21	13	1.24957
Bp	20Hz	2016-03-07 09:25:48	2016-03-07 09:25:49	22	13	0.971882
Bp	20Hz	2016-03-07 09:26:22	2016-03-07 09:26:23	18	13	1.20328
Bp	20Hz	2016-03-07 09:27:22	2016-03-07 09:27:24	22	12	1.20329
Bp	20Hz	2016-03-07 09:27:50	2016-03-07 09:27:51	20	13	1.01817
Bp	20Hz	2016-03-07 12:53:22	2016-03-07 12:53:24	21	14	1.38841
Bp	20Hz	2016-03-07 12:53:56	2016-03-07 12:53:57	22	13	1.34214
Bp	20Hz	2016-03-07 12:54:23	2016-03-07 12:54:25	21	13	1.20328
Bp	20Hz	2016-03-07 12:54:57	2016-03-07 12:54:58	21	13	1.29585
Bp	20Hz	2016-03-07 12:55:23	2016-03-07 12:55:25	21	12	1.20329
Bp	20Hz	2016-03-07 12:55:58	2016-03-07 12:56:00	20	14	1.06445
Bp	20Hz	2016-03-07 12:56:25	2016-03-07 12:56:27	23	13	1.29585
Bp	20Hz	2016-03-07 12:57:01	2016-03-07 12:57:02	19	13	0.971892
Bp	20Hz	2016-03-07 12:57:27	2016-03-07 12:57:29	21	14	1.48097
Bp	20Hz	2016-03-07 13:00:08	2016-03-07 13:00:09	18	14	0.925604
Bp	20Hz	2016-03-07 13:00:33	2016-03-07 13:00:34	21	14	1.06445
Bp	20Hz	2016-03-07 13:01:46	2016-03-07 13:01:47	24	17	1.20328
Bp	20Hz	2016-03-07 13:02:11	2016-03-07 13:02:13	20	14	1.20329
Bp	20Hz	2016-03-07 13:02:38	2016-03-07 13:02:39	18	14	1.11074
Bp	20Hz	2016-03-07 13:03:14	2016-03-07 13:03:15	19	14	1.20329
Bp	20Hz	2016-03-07 13:04:17	2016-03-07 13:04:18	18	13	0.879325
Bp	20Hz	2016-03-07 13:04:45	2016-03-07 13:04:46	18	13	1.15701
Bp	20Hz	2016-03-07 17:51:32	2016-03-07 17:51:34	22	17	1.57353
Bp	20Hz	2016-03-07 17:54:03	2016-03-07 17:54:05	18	13	1.29585
Bp	20Hz	2016-03-07 17:54:30	2016-03-07 17:54:30	19	14	0.971892
Bp	20Hz	2016-03-07 17:55:04	2016-03-07 17:55:05	19	13	0.925604
Bp	20Hz	2016-03-07 17:55:30	2016-03-07 17:55:31	21	14	0.925604
Bp	20Hz	2016-03-07 17:56:03	2016-03-07 17:56:04	22	12	0.833047
Bp	20Hz	2016-03-07 17:57:06	2016-03-07 17:57:07	19	14	1.24957
Bp	20Hz	2016-03-07 17:57:32	2016-03-07 17:57:34	20	15	1.24957
Bp	20Hz	2016-03-07 17:58:07	2016-03-07 17:58:08	19	13	0.647924
Bp	20Hz	2016-03-07 17:58:35	2016-03-07 17:58:36	23	14	1.11073
Bp	20Hz	2016-03-07 18:01:06	2016-03-07 18:01:07	20	13	0.833047
Bp	20Hz	2016-03-07 18:01:33	2016-03-07 18:01:34	21	13	0.786769
Bp	20Hz	2016-03-07 18:02:07	2016-03-07 18:02:08	22	16	0.786759
Bp	20Hz	2016-03-07 18:02:33	2016-03-07 18:02:33	23	13	0.740481
Bp	20Hz	2016-03-07 18:19:12	2016-03-07 18:19:14	18	13	1.38842
Bp	20Hz	2016-03-07 18:19:40	2016-03-07 18:19:41	19	12	1.48097
Bp	20Hz	2016-03-07 18:22:15	2016-03-07 18:22:17	19	14	1.38842
Bp	20Hz	2016-03-07 18:22:41	2016-03-07 18:22:42	20	12	1.61982
Bp	20Hz	2016-03-07 18:23:41	2016-03-07 18:23:42	21	13	0.971892
Bp	20Hz	2016-03-07 18:24:15	2016-03-07 18:24:16	21	12	1.34213
Bp	20Hz	2016-03-07 18:24:40	2016-03-07 18:24:42	20	12	1.11073
Bp	20Hz	2016-03-07 18:25:17	2016-03-07 18:25:18	22	16	1.34214
Bp	20Hz	2016-03-07 18:25:40	2016-03-07 18:25:41	21	12	1.06445
Bp	20Hz	2016-03-07 18:26:17	2016-03-07 18:26:18	18	11	1.20329
Bp	20Hz	2016-03-07 18:26:42	2016-03-07 18:26:43	21	14	1.20328
Bp	20Hz	2016-03-07 18:29:17	2016-03-07 18:29:18	19	14	1.11073
Bp	20Hz	2016-03-07 18:29:44	2016-03-07 18:29:45	19	13	1.11073
Bp	20Hz	2016-03-07 18:30:46	2016-03-07 18:30:47	18	14	1.24957
Bp	20Hz	2016-03-07 18:31:20	2016-03-07 18:31:22	20	13	2.08262
Bp	20Hz	2016-03-07 18:31:49	2016-03-07 18:31:50	18	13	1.48097
Bp	20Hz	2016-03-07 18:33:23	2016-03-07 18:33:25	19	13	1.20328
Bp	20Hz	2016-03-07 18:33:50	2016-03-07 18:33:51	20	13	1.11073
Bp	20Hz	2016-03-07 18:38:50	2016-03-07 18:38:51	19	13	1.38842
Bp	20Hz	2016-03-07 18:43:29	2016-03-07 18:43:31	21	13	2.08262
Bp	20Hz	2016-03-07 18:43:56	2016-03-07 18:43:58	21	13	2.08261
Bp	20Hz	2016-03-07 18:44:29	2016-03-07 18:44:31	19	13	1.52725
Bp	20Hz	2016-03-07 18:44:55	2016-03-07 18:44:58	21	13	2.49914
Bp	20Hz	2016-03-07 18:45:56	2016-03-07 18:45:58	21	13	2.03633
Bp	20Hz	2016-03-07 18:46:30	2016-03-07 18:46:31	18	12	1.06445
Bp	20Hz	2016-03-07 18:47:06	2016-03-07 18:47:08	20	16	1.61981
Bp	20Hz	2016-03-07 18:47:30	2016-03-07 18:47:31	22	14	0.740481
Bp	20Hz	2016-03-07 18:47:57	2016-03-07 18:47:58	22	13	1.01816
Bp	20Hz	2016-03-07 19:08:15	2016-03-07 19:08:17	21	13	1.57354
Bp	20Hz	2016-03-07 19:08:42	2016-03-07 19:08:44	22	13	1.71237
Bp	20Hz	2016-03-07 19:11:19	2016-03-07 19:11:20	18	12	1.24957
Bp	20Hz	2016-03-07 19:11:46	2016-03-07 19:11:47	21	13	1.38841
Bp	20Hz	2016-03-07 19:12:18	2016-03-07 19:12:19	19	14	1.34213
Bp	20Hz	2016-03-07 19:12:45	2016-03-07 19:12:47	21	13	1.38842
Bp	20Hz	2016-03-07 19:13:19	2016-03-07 19:13:20	20	13	0.971882
Bp	20Hz	2016-03-07 19:13:46	2016-03-07 19:13:48	19	13	1.57354
Bp	20Hz	2016-03-07 19:14:19	2016-03-07 19:14:21	19	13	1.24956
Bp	20Hz	2016-03-07 19:14:47	2016-03-07 19:14:48	20	13	0.925614
Bp	20Hz	2016-03-07 19:15:20	2016-03-07 19:15:22	20	12	1.66609
Bp	20Hz	2016-03-07 19:15:47	2016-03-07 19:15:49	20	12	1.66609
Bp	20Hz	2016-03-07 19:18:21	2016-03-07 19:18:23	20	13	2.31401
Bp	20Hz	2016-03-07 19:18:49	2016-03-07 19:18:50	19	12	1.01817
Bp	20Hz	2016-03-07 19:19:23	2016-03-07 19:19:24	19	12	1.29585
Bp	20Hz	2016-03-07 19:19:50	2016-03-07 19:19:51	20	13	1.01817
Bp	20Hz	2016-03-07 19:20:24	2016-03-07 19:20:26	20	13	1.89749
Bp	20Hz	2016-03-07 19:20:52	2016-03-07 19:20:53	23	14	1.85121
Bp	20Hz	2016-03-07 19:21:27	2016-03-07 19:21:28	20	13	1.29585
Bp	20Hz	2016-03-07 19:21:53	2016-03-07 19:21:55	17	12	1.99005
Bp	20Hz	2016-03-07 19:22:25	2016-03-07 19:22:27	20	14	2.63799
Bp	20Hz	2016-03-07 19:22:52	2016-03-07 19:22:54	23	13	2.22145
Bp	20Hz	2016-03-07 19:25:28	2016-03-07 19:25:30	21	13	1.94377
Bp	20Hz	2016-03-07 19:25:55	2016-03-07 19:25:56	22	13	1.11073
Bp	20Hz	2016-03-07 19:26:27	2016-03-07 19:26:29	19	13	1.66609
Bp	20Hz	2016-03-07 19:26:53	2016-03-07 19:26:54	20	13	1.01817
Bp	20Hz	2016-03-07 19:27:25	2016-03-07 19:27:28	21	13	2.03634
Bp	20Hz	2016-03-07 19:27:51	2016-03-07 19:27:53	21	13	1.8975
Bp	20Hz	2016-03-07 19:28:26	2016-03-07 19:28:27	19	13	1.01816
Bp	20Hz	2016-03-07 19:28:54	2016-03-07 19:28:55	20	13	1.01817
Bp	20Hz	2016-03-07 19:33:13	2016-03-07 19:33:14	20	13	1.24957
Bp	20Hz	2016-03-07 19:33:40	2016-03-07 19:33:42	21	13	1.43469
Bp	20Hz	2016-03-07 19:34:15	2016-03-07 19:34:16	20	12	1.20329
Bp	20Hz	2016-03-07 19:34:41	2016-03-07 19:34:42	20	12	1.34214
Bp	20Hz	2016-03-07 19:35:16	2016-03-07 19:35:17	20	13	1.34214
Bp	20Hz	2016-03-07 19:35:42	2016-03-07 19:35:44	22	13	1.48097
Bp	20Hz	2016-03-07 19:36:17	2016-03-07 19:36:18	22	12	1.29585
Bp	20Hz	2016-03-07 19:36:43	2016-03-07 19:36:44	24	13	1.80493
Bp	20Hz	2016-03-07 19:39:17	2016-03-07 19:39:19	21	13	1.66608
Bp	20Hz	2016-03-07 19:39:43	2016-03-07 19:39:45	22	13	1.57354
Bp	20Hz	2016-03-07 19:40:44	2016-03-07 19:40:46	23	12	1.43469
Bp	20Hz	2016-03-07 19:41:18	2016-03-07 19:41:19	20	14	1.11073
Bp	20Hz	2016-03-07 19:42:19	2016-03-07 19:42:20	18	13	1.11074
Bp	20Hz	2016-03-07 19:42:46	2016-03-07 19:42:47	18	13	1.43469
Bp	20Hz	2016-03-07 19:43:18	2016-03-07 19:43:20	20	11	1.85121
Bp	20Hz	2016-03-07 19:43:44	2016-03-07 19:43:46	18	13	2.17518
Bp	20Hz	2016-03-07 19:46:22	2016-03-07 19:46:23	23	14	1.38842
Bp	20Hz	2016-03-07 19:46:47	2016-03-07 19:46:49	18	13	2.03634
Bp	20Hz	2016-03-07 19:47:21	2016-03-07 19:47:23	18	13	1.66609
Bp	20Hz	2016-03-07 19:47:49	2016-03-07 19:47:50	20	14	1.66609
Bp	20Hz	2016-03-07 19:48:20	2016-03-07 19:48:22	19	13	2.17517
Bp	20Hz	2016-03-07 19:48:47	2016-03-07 19:48:48	19	12	1.48096
Bp	20Hz	2016-03-07 19:49:19	2016-03-07 19:49:21	20	14	1.75865
Bp	20Hz	2016-03-07 19:50:21	2016-03-07 19:50:21	21	13	0.833047
Bp	20Hz	2016-03-07 19:50:49	2016-03-07 19:50:50	21	13	0.833047
Bp	20Hz	2016-03-07 19:57:31	2016-03-07 19:57:33	20	11	1.38841
Bp	20Hz	2016-03-07 19:57:58	2016-03-07 19:57:59	23	13	1.01817
Bp	20Hz	2016-03-07 20:00:35	2016-03-07 20:00:37	21	12	1.24957
Bp	20Hz	2016-03-07 20:01:03	2016-03-07 20:01:04	21	12	1.38841
Bp	20Hz	2016-03-07 20:01:39	2016-03-07 20:01:41	20	11	1.52725
Bp	20Hz	2016-03-07 20:02:05	2016-03-07 20:02:07	22	13	1.57353
Bp	20Hz	2016-03-07 20:02:40	2016-03-07 20:02:41	24	10	1.66609
Bp	20Hz	2016-03-07 20:03:05	2016-03-07 20:03:07	23	12	1.57353
Bp	20Hz	2016-03-07 20:03:38	2016-03-07 20:03:40	20	12	1.48097
Bp	20Hz	2016-03-07 20:04:06	2016-03-07 20:04:08	22	13	1.34214
Bp	20Hz	2016-03-07 20:04:40	2016-03-07 20:04:41	22	12	1.38841
Bp	20Hz	2016-03-07 20:07:08	2016-03-07 20:07:10	21	13	1.48097
Bp	20Hz	2016-03-07 20:07:42	2016-03-07 20:07:43	23	11	1.11074
Bp	20Hz	2016-03-07 20:08:09	2016-03-07 20:08:10	23	11	1.29585
Bp	20Hz	2016-03-07 20:08:47	2016-03-07 20:08:48	22	13	1.52725
Bp	20Hz	2016-03-07 20:09:14	2016-03-07 20:09:15	22	12	1.38842
Bp	20Hz	2016-03-07 20:09:49	2016-03-07 20:09:50	22	13	1.38842
Bp	20Hz	2016-03-07 20:10:17	2016-03-07 20:10:18	23	12	1.66609
Bp	20Hz	2016-03-07 20:10:54	2016-03-07 20:10:55	22	11	1.34214
Bp	20Hz	2016-03-07 20:11:21	2016-03-07 20:11:22	22	13	1.38841
Bp	20Hz	2016-03-07 20:11:55	2016-03-07 20:11:57	22	12	1.48097
Bp	20Hz	2016-03-07 20:14:24	2016-03-07 20:14:25	21	12	1.34213
Bp	20Hz	2016-03-07 20:18:14	2016-03-07 20:18:15	21	13	0.971892
Bp	20Hz	2016-03-07 20:18:41	2016-03-07 20:18:42	23	14	1.01817
Bp	20Hz	2016-03-07 20:21:19	2016-03-07 20:21:20	20	13	0.925604
Bp	20Hz	2016-03-07 20:21:47	2016-03-07 20:21:48	22	13	1.43468
Bp	20Hz	2016-03-07 20:22:22	2016-03-07 20:22:23	21	13	1.01816
Bp	20Hz	2016-03-07 20:22:48	2016-03-07 20:22:49	23	12	1.24957
Bp	20Hz	2016-03-07 20:23:23	2016-03-07 20:23:24	22	13	1.48097
Bp	20Hz	2016-03-07 20:23:50	2016-03-07 20:23:51	22	13	1.34213
Bp	20Hz	2016-03-07 20:24:24	2016-03-07 20:24:26	19	13	1.80493
Bp	20Hz	2016-03-07 20:24:51	2016-03-07 20:24:52	23	11	1.38842
Bp	20Hz	2016-03-07 20:25:25	2016-03-07 20:25:26	20	12	1.29585
Bp	20Hz	2016-03-07 20:25:51	2016-03-07 20:25:53	22	13	1.38842
Bp	20Hz	2016-03-07 20:28:27	2016-03-07 20:28:28	21	13	0.879325
Bp	20Hz	2016-03-07 20:28:54	2016-03-07 20:28:55	20	14	1.15701
Bp	20Hz	2016-03-07 20:29:29	2016-03-07 20:29:30	20	14	0.833047
Bp	20Hz	2016-03-07 20:29:55	2016-03-07 20:29:56	21	13	1.20328
Bp	20Hz	2016-03-07 21:27:15	2016-03-07 21:27:16	22	13	1.20329
Bp	20Hz	2016-03-07 21:28:14	2016-03-07 21:28:16	23	13	1.24956
Bp	20Hz	2016-03-07 21:31:20	2016-03-07 21:31:21	22	13	1.11073
Bp	20Hz	2016-03-07 21:32:22	2016-03-07 21:32:23	20	15	0.833047
Bp	20Hz	2016-03-07 21:32:56	2016-03-07 21:32:57	21	12	1.20329
Bp	20Hz	2016-03-07 21:33:23	2016-03-07 21:33:24	22	13	1.34213
Bp	20Hz	2016-03-07 21:34:28	2016-03-07 21:34:29	21	14	1.157
Bp	20Hz	2016-03-07 21:35:02	2016-03-07 21:35:03	22	14	1.15701
Bp	20Hz	2016-03-07 21:35:28	2016-03-07 21:35:30	22	13	1.38842
Bp	20Hz	2016-03-07 21:38:24	2016-03-07 21:38:25	21	14	1.15701
Bp	20Hz	2016-03-07 21:38:58	2016-03-07 21:38:59	21	12	0.833047
Bp	20Hz	2016-03-07 21:39:25	2016-03-07 21:39:26	22	15	1.01817
Bp	20Hz	2016-03-07 21:39:57	2016-03-07 21:39:58	20	14	1.157
Bp	20Hz	2016-03-07 21:40:24	2016-03-07 21:40:25	23	15	0.833047
Bp	20Hz	2016-03-07 21:41:00	2016-03-07 21:41:01	20	13	1.157
Bp	20Hz	2016-03-07 21:41:27	2016-03-07 21:41:28	19	12	1.06445
Bp	20Hz	2016-03-07 21:42:02	2016-03-07 21:42:03	19	12	1.06445
Bp	20Hz	2016-03-07 21:42:28	2016-03-07 21:42:30	21	12	1.06445
Bp	20Hz	2016-03-07 21:53:56	2016-03-07 21:53:58	23	11	1.24957
Bp	20Hz	2016-03-07 21:55:02	2016-03-07 21:55:03	22	14	1.11073
Bp	20Hz	2016-03-07 21:55:35	2016-03-07 21:55:36	21	14	1.20328
Bp	20Hz	2016-03-07 21:56:03	2016-03-07 21:56:04	22	14	1.01817
Bp	20Hz	2016-03-07 21:56:37	2016-03-07 21:56:38	20	12	0.879325
Bp	20Hz	2016-03-07 21:59:03	2016-03-07 21:59:04	21	11	1.48097
Bp	20Hz	2016-03-07 21:59:38	2016-03-07 21:59:39	19	13	1.157
Bm	CenPac tonal	2016-03-11 22:53:13	2016-03-11 22:53:19	22	16	6.67927
Bm	CenPac tonal	2016-03-11 22:53:24	2016-03-11 22:53:30	21	16	6.40288
Bm	CenPac tonal	2016-03-11 22:53:50	2016-03-11 22:53:55	21	16	4.83671
Bm	CenPac tonal	2016-03-11 22:56:47	2016-03-11 22:56:53	22	15	6.54107
Bp	20Hz	2016-03-15 08:18:53	2016-03-15 08:18:54	22	13	1.19116
Bp	20Hz	2016-03-15 08:19:22	2016-03-15 08:19:23	23	12	1.14535
Bp	20Hz	2016-03-15 08:19:44	2016-03-15 08:19:45	19	11	1.0079
Bp	20Hz	2016-03-15 08:22:15	2016-03-15 08:22:17	20	13	1.23698
Bp	20Hz	2016-03-15 08:22:45	2016-03-15 08:22:46	20	12	0.962095
Bp	20Hz	2016-03-15 08:23:06	2016-03-15 08:23:07	21	12	0.778833
Bp	20Hz	2016-03-15 08:23:35	2016-03-15 08:23:35	21	12	0.687202
Bp	20Hz	2016-03-15 08:23:55	2016-03-15 08:23:56	23	14	0.778833
Bp	20Hz	2016-03-15 08:24:00	2016-03-15 08:24:02	20	14	1.19116
Bp	20Hz	2016-03-15 08:24:23	2016-03-15 08:24:24	20	12	0.824659
Bp	20Hz	2016-03-15 08:24:45	2016-03-15 08:24:46	23	11	1.28279
Bp	20Hz	2016-03-15 08:25:35	2016-03-15 08:25:36	22	13	1.28279
Bp	20Hz	2016-03-15 08:26:05	2016-03-15 08:26:06	21	13	0.778843
Bp	20Hz	2016-03-15 08:26:27	2016-03-15 08:26:28	22	12	0.916279
Bp	20Hz	2016-03-15 08:29:00	2016-03-15 08:29:01	22	12	0.824649
Bp	20Hz	2016-03-15 08:29:49	2016-03-15 08:29:50	22	13	0.962095
Bp	20Hz	2016-03-15 08:30:40	2016-03-15 08:30:40	23	13	0.824649
Bp	20Hz	2016-03-15 08:32:22	2016-03-15 08:32:23	22	13	0.733018
Bp	20Hz	2016-03-15 08:32:51	2016-03-15 08:32:52	21	13	0.687202
Bp	20Hz	2016-03-15 08:33:12	2016-03-15 08:33:13	21	13	1.00791
Bp	20Hz	2016-03-15 08:36:16	2016-03-15 08:36:17	19	12	0.916279
Bp	20Hz	2016-03-15 08:36:37	2016-03-15 08:36:38	22	13	0.962085
Bp	20Hz	2016-03-15 08:44:45	2016-03-15 08:44:46	22	12	0.916279
Bp	20Hz	2016-03-15 08:45:16	2016-03-15 08:45:17	21	12	1.23698
Bp	20Hz	2016-03-15 08:45:38	2016-03-15 08:45:39	22	12	1.14535
Bp	20Hz	2016-03-15 08:46:08	2016-03-15 08:46:09	22	13	1.14535
Bp	20Hz	2016-03-15 08:46:29	2016-03-15 08:46:30	21	12	1.05372
Bp	20Hz	2016-03-15 08:46:59	2016-03-15 08:47:01	23	13	1.09953
Bp	20Hz	2016-03-15 08:47:21	2016-03-15 08:47:22	22	13	1.09954
Bp	20Hz	2016-03-15 08:47:49	2016-03-15 08:47:50	22	13	1.19116
Bp	20Hz	2016-03-15 08:50:22	2016-03-15 08:50:23	25	13	0.962095
Bp	20Hz	2016-03-15 08:50:46	2016-03-15 08:50:47	23	13	1.14535
Bp	20Hz	2016-03-15 08:51:16	2016-03-15 08:51:17	21	12	1.37441
Bp	20Hz	2016-03-15 08:51:38	2016-03-15 08:51:40	22	12	1.28278
Bp	20Hz	2016-03-15 08:52:08	2016-03-15 08:52:09	21	12	1.46605
Bp	20Hz	2016-03-15 08:53:22	2016-03-15 08:53:23	21	11	1.0079
Bp	20Hz	2016-03-15 08:53:52	2016-03-15 08:53:53	22	13	1.05372
Bp	20Hz	2016-03-15 08:54:14	2016-03-15 08:54:15	22	12	1.23698
Bp	20Hz	2016-03-15 08:54:43	2016-03-15 08:54:44	22	13	1.05373
Bp	20Hz	2016-03-15 08:57:17	2016-03-15 08:57:18	19	12	0.916279
Bp	20Hz	2016-03-15 08:57:40	2016-03-15 08:57:41	21	12	0.870464
Bp	20Hz	2016-03-15 08:58:09	2016-03-15 08:58:10	21	12	1.05372
Bp	20Hz	2016-03-15 08:58:31	2016-03-15 08:58:32	22	13	1.00791
Bp	20Hz	2016-03-15 08:59:01	2016-03-15 08:59:02	22	13	0.916269
Bp	20Hz	2016-03-15 08:59:22	2016-03-15 08:59:23	22	11	1.46605
Bp	20Hz	2016-03-15 09:00:12	2016-03-15 09:00:13	22	14	1.00791
Bp	20Hz	2016-03-15 09:00:42	2016-03-15 09:00:43	22	11	1.05373
Bp	20Hz	2016-03-15 09:01:04	2016-03-15 09:01:05	22	12	1.23698
Bp	20Hz	2016-03-15 09:04:46	2016-03-15 09:04:47	23	12	1.28279
Bp	20Hz	2016-03-15 09:05:38	2016-03-15 09:05:40	23	12	1.14535
Bp	20Hz	2016-03-15 09:07:22	2016-03-15 09:07:23	22	11	1.28278
Bp	20Hz	2016-03-15 09:07:53	2016-03-15 09:07:54	22	12	1.19117
Bp	20Hz	2016-03-15 09:08:14	2016-03-15 09:08:16	23	12	1.28279
Bp	20Hz	2016-03-15 09:08:43	2016-03-15 09:08:44	22	12	1.09953
Bp	20Hz	2016-03-15 09:11:16	2016-03-15 09:11:18	24	12	1.3286
Bp	20Hz	2016-03-15 09:12:29	2016-03-15 09:12:31	23	13	1.23698
Bp	20Hz	2016-03-15 09:13:21	2016-03-15 09:13:22	23	14	1.09954
Bp	20Hz	2016-03-15 09:13:50	2016-03-15 09:13:52	23	12	1.28278
Bp	20Hz	2016-03-15 09:14:12	2016-03-15 09:14:13	24	11	1.23697
Bp	20Hz	2016-03-15 09:15:04	2016-03-15 09:15:05	23	13	0.916279
Bp	20Hz	2016-03-15 09:15:34	2016-03-15 09:15:35	23	13	0.824659
Bp	20Hz	2016-03-15 09:15:56	2016-03-15 09:15:57	23	12	1.09953
Bp	20Hz	2016-03-15 09:18:09	2016-03-15 09:18:10	20	13	1.0079
Bp	20Hz	2016-03-15 09:18:30	2016-03-15 09:18:31	25	14	1.05372
Bp	20Hz	2016-03-15 09:19:01	2016-03-15 09:19:02	22	13	1.19116
Bp	20Hz	2016-03-15 09:19:23	2016-03-15 09:19:24	23	12	1.0079
Bp	20Hz	2016-03-15 09:20:14	2016-03-15 09:20:15	22	13	0.916279
Bp	20Hz	2016-03-15 09:20:45	2016-03-15 09:20:45	22	14	0.733028
Bp	20Hz	2016-03-15 09:21:06	2016-03-15 09:21:07	22	13	1.09954
Bp	20Hz	2016-03-15 09:21:36	2016-03-15 09:21:37	22	13	1.09953
Bp	20Hz	2016-03-15 09:29:06	2016-03-15 09:29:07	22	14	1.09954
Bp	20Hz	2016-03-15 09:29:36	2016-03-15 09:29:37	22	14	0.916279
Bp	20Hz	2016-03-15 09:29:58	2016-03-15 09:29:59	23	13	0.733028
Bp	20Hz	2016-03-15 09:32:11	2016-03-15 09:32:12	22	13	1.09953
Bp	20Hz	2016-03-15 09:32:32	2016-03-15 09:32:33	22	13	1.23698
Bp	20Hz	2016-03-15 09:33:02	2016-03-15 09:33:03	22	12	1.19116
Bp	20Hz	2016-03-15 09:33:24	2016-03-15 09:33:25	23	12	1.28279
Bp	20Hz	2016-03-15 09:33:54	2016-03-15 09:33:55	23	12	0.870464
Bp	20Hz	2016-03-15 09:34:16	2016-03-15 09:34:17	22	13	1.28279
Bp	20Hz	2016-03-15 09:34:45	2016-03-15 09:34:46	23	12	1.05373
Bp	20Hz	2016-03-15 09:35:07	2016-03-15 09:35:08	22	13	1.28279
Bp	20Hz	2016-03-15 09:35:36	2016-03-15 09:35:37	23	12	1.37441
Bp	20Hz	2016-03-15 09:35:58	2016-03-15 09:35:59	23	12	1.42023
Bp	20Hz	2016-03-15 09:36:28	2016-03-15 09:36:29	22	13	0.824649
Bp	20Hz	2016-03-15 09:36:50	2016-03-15 09:36:51	23	12	1.37442
Bp	20Hz	2016-03-15 09:39:04	2016-03-15 09:39:05	22	12	1.14535
Bp	20Hz	2016-03-15 09:39:26	2016-03-15 09:39:27	22	12	1.05372
Bp	20Hz	2016-03-15 09:39:55	2016-03-15 09:39:56	23	14	1.28278
Bp	20Hz	2016-03-15 09:40:16	2016-03-15 09:40:18	23	13	1.19116
Bp	20Hz	2016-03-15 09:40:46	2016-03-15 09:40:47	21	13	1.00791
Bp	20Hz	2016-03-15 09:41:07	2016-03-15 09:41:08	23	12	1.23697
Bp	20Hz	2016-03-15 09:41:58	2016-03-15 09:41:59	22	13	1.14535
Bp	20Hz	2016-03-15 09:42:28	2016-03-15 09:42:29	23	13	0.687202
Bp	20Hz	2016-03-15 09:42:50	2016-03-15 09:42:51	22	13	1.0079
Bp	20Hz	2016-03-15 09:43:20	2016-03-15 09:43:21	21	13	1.09953
Bp	20Hz	2016-03-15 09:43:43	2016-03-15 09:43:44	22	12	1.19116
Bp	20Hz	2016-03-15 09:48:23	2016-03-15 09:48:24	22	12	1.00791
Bp	20Hz	2016-03-15 09:48:45	2016-03-15 09:48:46	23	13	1.19116
Bp	20Hz	2016-03-15 09:49:14	2016-03-15 09:49:15	21	12	1.14535
Bp	20Hz	2016-03-15 09:49:36	2016-03-15 09:49:37	24	12	1.51186
Bp	20Hz	2016-03-15 09:50:06	2016-03-15 09:50:07	20	13	0.962095
Bp	20Hz	2016-03-15 09:50:27	2016-03-15 09:50:29	22	12	1.32861
Bp	20Hz	2016-03-15 09:50:57	2016-03-15 09:50:58	22	13	1.05373
Bp	20Hz	2016-03-15 09:53:04	2016-03-15 09:53:06	20	11	1.28278
Bp	20Hz	2016-03-15 09:53:34	2016-03-15 09:53:35	21	12	0.962095
Bp	20Hz	2016-03-15 09:53:55	2016-03-15 09:53:57	23	13	1.37442
Bp	20Hz	2016-03-15 09:54:25	2016-03-15 09:54:26	20	11	1.05372
Bp	20Hz	2016-03-15 09:54:46	2016-03-15 09:54:47	24	14	1.05372
Bp	20Hz	2016-03-15 09:55:16	2016-03-15 09:55:17	23	13	1.28278
Bp	20Hz	2016-03-15 09:55:37	2016-03-15 09:55:38	23	12	1.46605
Bp	20Hz	2016-03-15 09:56:07	2016-03-15 09:56:08	23	13	1.14535
Bp	20Hz	2016-03-15 09:56:29	2016-03-15 09:56:30	23	13	1.23698
Bp	20Hz	2016-03-15 09:57:20	2016-03-15 09:57:21	24	12	1.23698
Bp	20Hz	2016-03-15 09:57:49	2016-03-15 09:57:50	24	13	1.05373
Bp	20Hz	2016-03-15 10:00:25	2016-03-15 10:00:26	22	13	0.824649
Bp	20Hz	2016-03-15 10:00:46	2016-03-15 10:00:47	24	12	1.05372
Bp	20Hz	2016-03-15 10:01:36	2016-03-15 10:01:37	23	12	1.00791
Bp	20Hz	2016-03-15 10:02:06	2016-03-15 10:02:06	22	11	0.778843
Bp	20Hz	2016-03-15 10:02:26	2016-03-15 10:02:27	22	12	1.00791
Bp	20Hz	2016-03-15 10:02:55	2016-03-15 10:02:56	22	12	1.05373
Bp	20Hz	2016-03-15 10:03:18	2016-03-15 10:03:19	23	13	1.14536
Bp	20Hz	2016-03-15 10:03:50	2016-03-15 10:03:51	21	13	1.00791
Bp	20Hz	2016-03-15 10:04:12	2016-03-15 10:04:13	23	13	0.962095
Bp	20Hz	2016-03-15 10:04:41	2016-03-15 10:04:42	21	13	1.00791
Bp	20Hz	2016-03-15 10:07:14	2016-03-15 10:07:15	20	13	1.05372
Bp	20Hz	2016-03-15 10:07:37	2016-03-15 10:07:38	21	14	1.05373
Bp	20Hz	2016-03-15 10:08:06	2016-03-15 10:08:07	22	15	0.916279
Bp	20Hz	2016-03-15 10:08:28	2016-03-15 10:08:29	22	14	1.00791
Bp	20Hz	2016-03-15 10:08:58	2016-03-15 10:08:59	22	14	0.824649
Bp	20Hz	2016-03-15 10:09:21	2016-03-15 10:09:22	22	13	1.23698
Bp	20Hz	2016-03-15 10:09:51	2016-03-15 10:09:52	21	13	1.14535
Bp	20Hz	2016-03-15 10:14:18	2016-03-15 10:14:19	22	13	1.14535
Bp	20Hz	2016-03-15 10:14:47	2016-03-15 10:14:48	20	12	1.19116
Bp	20Hz	2016-03-15 10:15:09	2016-03-15 10:15:10	19	13	0.870464
Bp	20Hz	2016-03-15 10:15:39	2016-03-15 10:15:40	19	14	1.09953
Bp	20Hz	2016-03-15 10:16:01	2016-03-15 10:16:02	21	13	1.14535
Bp	20Hz	2016-03-15 10:18:35	2016-03-15 10:18:36	20	14	1.14536
Bp	20Hz	2016-03-15 10:21:07	2016-03-15 10:21:08	22	11	0.870464
Bp	20Hz	2016-03-15 10:22:28	2016-03-15 10:22:30	18	13	1.37441
Bp	20Hz	2016-03-15 10:22:51	2016-03-15 10:22:52	22	12	0.916269
Bp	20Hz	2016-03-15 10:24:33	2016-03-15 10:24:34	22	13	1.09953
Bp	20Hz	2016-03-15 10:25:23	2016-03-15 10:25:25	22	11	1.19116
Bp	20Hz	2016-03-15 10:25:54	2016-03-15 10:25:55	20	13	0.870464
Bp	20Hz	2016-03-15 11:45:05	2016-03-15 11:45:06	21	13	1.14535
Bp	20Hz	2016-03-15 11:45:35	2016-03-15 11:45:36	21	12	1.09953
Bp	20Hz	2016-03-15 11:46:27	2016-03-15 11:46:28	23	13	1.28279
Bp	20Hz	2016-03-15 11:47:18	2016-03-15 11:47:19	21	13	1.00791
Bp	20Hz	2016-03-15 11:47:39	2016-03-15 11:47:40	22	11	1.0079
Bp	20Hz	2016-03-15 11:48:29	2016-03-15 11:48:30	21	13	0.962095
Bp	20Hz	2016-03-15 11:49:00	2016-03-15 11:49:01	20	13	0.870474
Bp	20Hz	2016-03-15 11:49:21	2016-03-15 11:49:22	22	13	1.0079
Bp	20Hz	2016-03-15 11:49:50	2016-03-15 11:49:51	20	14	0.962095
Bp	20Hz	2016-03-15 11:52:24	2016-03-15 11:52:25	21	13	1.0079
Bp	40Hz	2016-03-15 11:52:35	2016-03-15 11:52:36	49	41	0.916279
Bp	20Hz	2016-03-15 11:52:45	2016-03-15 11:52:46	21	12	0.962095
Bp	40Hz	2016-03-15 11:52:57	2016-03-15 11:52:58	48	40	0.733028
Bp	40Hz	2016-03-15 11:53:08	2016-03-15 11:53:09	46	38	0.870464
Bp	40Hz	2016-03-15 11:53:19	2016-03-15 11:53:20	46	39	0.687212
Bp	20Hz	2016-03-15 11:53:37	2016-03-15 11:53:38	22	12	1.09953
Bp	40Hz	2016-03-15 11:53:41	2016-03-15 11:53:42	48	40	0.778843
Bp	40Hz	2016-03-15 11:53:52	2016-03-15 11:53:53	49	40	0.870464
Bp	20Hz	2016-03-15 11:54:08	2016-03-15 11:54:10	21	13	1.19116
Bp	40Hz	2016-03-15 11:54:14	2016-03-15 11:54:15	48	39	0.870464
Bp	40Hz	2016-03-15 11:54:26	2016-03-15 11:54:26	50	41	0.687212
Bp	40Hz	2016-03-15 11:54:50	2016-03-15 11:54:51	49	41	1.09954
Bp	40Hz	2016-03-15 11:55:02	2016-03-15 11:55:03	49	39	0.733028
Bp	20Hz	2016-03-15 11:55:20	2016-03-15 11:55:21	21	14	1.09953
Bp	40Hz	2016-03-15 11:55:26	2016-03-15 11:55:27	46	38	0.778833
Bp	40Hz	2016-03-15 11:55:38	2016-03-15 11:55:39	49	38	0.687212
Bp	40Hz	2016-03-15 11:56:01	2016-03-15 11:56:02	48	41	1.00791
Bp	40Hz	2016-03-15 11:56:13	2016-03-15 11:56:14	49	39	0.778833
Bp	40Hz	2016-03-15 11:56:46	2016-03-15 11:56:47	49	38	0.778833
Bp	20Hz	2016-03-15 12:10:24	2016-03-15 12:10:25	22	13	0.962095
Bp	20Hz	2016-03-15 12:10:46	2016-03-15 12:10:47	22	13	1.23698
Bp	20Hz	2016-03-15 12:13:18	2016-03-15 12:13:19	22	12	1.37441
Bp	20Hz	2016-03-15 12:13:47	2016-03-15 12:13:49	21	13	1.23698
Bp	20Hz	2016-03-15 12:14:09	2016-03-15 12:14:10	23	13	1.14535
Bp	20Hz	2016-03-15 12:14:59	2016-03-15 12:15:01	21	12	1.42023
Bp	20Hz	2016-03-15 12:15:52	2016-03-15 12:15:53	22	13	1.60349
Bp	20Hz	2016-03-15 16:11:19	2016-03-15 16:11:20	20	12	0.962095
Bp	20Hz	2016-03-15 16:11:50	2016-03-15 16:11:51	21	14	0.962095
Bp	20Hz	2016-03-15 16:12:11	2016-03-15 16:12:12	22	13	1.28279
Bp	20Hz	2016-03-15 16:12:41	2016-03-15 16:12:42	22	12	0.962085
Bp	20Hz	2016-03-15 16:13:03	2016-03-15 16:13:04	21	14	1.05372
Bp	20Hz	2016-03-15 16:13:53	2016-03-15 16:13:55	20	12	1.37441
Bp	20Hz	2016-03-15 16:14:23	2016-03-15 16:14:24	20	12	1.0079
Bp	20Hz	2016-03-15 16:15:16	2016-03-15 16:15:17	20	13	0.916279
Bp	20Hz	2016-03-15 16:15:38	2016-03-15 16:15:40	19	12	1.55768
Bp	20Hz	2016-03-15 16:26:40	2016-03-15 16:26:41	20	11	1.05373
Bp	20Hz	2016-03-15 16:27:11	2016-03-15 16:27:12	18	12	0.962085
Bp	20Hz	2016-03-16 08:10:22	2016-03-16 08:10:23	19	12	0.778833
Bp	20Hz	2016-03-16 08:10:43	2016-03-16 08:10:44	20	12	0.962095
Bp	20Hz	2016-03-16 08:11:13	2016-03-16 08:11:14	21	14	0.824649
Bp	20Hz	2016-03-16 08:11:34	2016-03-16 08:11:35	20	13	0.962095
Bp	20Hz	2016-03-16 08:12:03	2016-03-16 08:12:04	21	12	1.09954
Bp	20Hz	2016-03-16 08:12:23	2016-03-16 08:12:24	23	13	0.916279
Bp	20Hz	2016-03-16 08:13:13	2016-03-16 08:13:14	21	13	1.23698
Bp	20Hz	2016-03-16 08:13:43	2016-03-16 08:13:44	20	13	0.824649
Bp	20Hz	2016-03-16 08:14:04	2016-03-16 08:14:05	22	12	1.09953
Bp	20Hz	2016-03-16 08:14:34	2016-03-16 08:14:35	21	13	1.05372
Bp	20Hz	2016-03-16 08:14:56	2016-03-16 08:14:57	23	11	1.09954
Bp	20Hz	2016-03-16 08:19:29	2016-03-16 08:19:30	20	12	1.23748
Bp	20Hz	2016-03-16 08:20:21	2016-03-16 08:20:22	20	13	0.962095
Bp	20Hz	2016-03-16 08:20:51	2016-03-16 08:20:52	21	12	0.962095
Bp	20Hz	2016-03-16 08:21:12	2016-03-16 08:21:13	21	13	0.870464
Bp	20Hz	2016-03-16 08:21:41	2016-03-16 08:21:42	20	14	0.962085
Bp	20Hz	2016-03-16 08:41:20	2016-03-16 08:41:21	20	12	1.14535
Bp	20Hz	2016-03-16 08:41:50	2016-03-16 08:41:51	20	13	1.05372
Bp	20Hz	2016-03-16 08:42:11	2016-03-16 08:42:12	21	13	1.05128
Bp	20Hz	2016-03-16 08:42:40	2016-03-16 08:42:41	23	12	1.05128
Bp	20Hz	2016-03-16 08:45:15	2016-03-16 08:45:16	19	13	0.777033
Bp	20Hz	2016-03-16 08:45:36	2016-03-16 08:45:37	21	13	1.00557
Bp	20Hz	2016-03-16 08:46:06	2016-03-16 08:46:07	22	14	0.822737
Bp	20Hz	2016-03-16 08:46:28	2016-03-16 08:46:29	19	14	0.914147
Bp	20Hz	2016-03-16 08:46:55	2016-03-16 08:46:56	22	14	1.14269
Bp	20Hz	2016-03-16 08:47:16	2016-03-16 08:47:18	21	12	1.14269
Bp	20Hz	2016-03-16 08:47:46	2016-03-16 08:47:47	20	12	0.731318
Bp	20Hz	2016-03-16 08:48:07	2016-03-16 08:48:08	21	12	0.959862
Bp	20Hz	2016-03-16 08:48:38	2016-03-16 08:48:39	20	13	0.822737
Bp	20Hz	2016-03-16 08:49:50	2016-03-16 08:49:51	21	13	0.914147
Bp	20Hz	2016-03-16 14:18:23	2016-03-16 14:18:24	19	13	0.868442
Bp	20Hz	2016-03-16 14:18:55	2016-03-16 14:18:56	19	12	1.59976
Bp	20Hz	2016-03-16 14:21:00	2016-03-16 14:21:01	20	12	1.27982
Bp	20Hz	2016-03-16 14:21:30	2016-03-16 14:21:31	18	13	1.41694
Bp	20Hz	2016-03-16 14:21:51	2016-03-16 14:21:53	19	12	1.69118
Bp	20Hz	2016-03-16 14:22:41	2016-03-16 14:22:42	19	13	1.37123
Bp	20Hz	2016-03-16 14:23:10	2016-03-16 14:23:11	20	12	1.32552
Bp	20Hz	2016-03-16 14:23:32	2016-03-16 14:23:33	19	12	1.1884
Bp	20Hz	2016-03-16 14:24:00	2016-03-16 14:24:01	20	13	0.914147
Bp	20Hz	2016-03-16 14:24:21	2016-03-16 14:24:23	20	13	1.23411
Bp	20Hz	2016-03-16 14:24:52	2016-03-16 14:24:53	21	13	1.32552
Bp	20Hz	2016-03-16 14:25:14	2016-03-16 14:25:15	19	13	1.59977
Bp	20Hz	2016-03-16 14:25:44	2016-03-16 14:25:45	19	12	1.27982
Bp	20Hz	2016-03-16 14:28:17	2016-03-16 14:28:19	18	12	1.2341
Bp	20Hz	2016-03-16 14:28:39	2016-03-16 14:28:40	20	13	1.1884
Bp	20Hz	2016-03-16 14:29:08	2016-03-16 14:29:09	19	12	0.914157
Bp	20Hz	2016-03-16 14:29:30	2016-03-16 14:29:31	20	13	1.46265
Bp	20Hz	2016-03-16 14:29:59	2016-03-16 14:30:00	20	12	1.00557
Bp	20Hz	2016-03-16 14:30:21	2016-03-16 14:30:23	21	11	1.55407
Bp	20Hz	2016-03-16 14:30:51	2016-03-16 14:30:52	19	13	1.37124
Bp	20Hz	2016-03-16 14:31:13	2016-03-16 14:31:14	19	13	1.37123
Bp	20Hz	2016-03-16 14:31:42	2016-03-16 14:31:43	19	13	1.32552
Bp	20Hz	2016-03-16 14:32:04	2016-03-16 14:32:05	19	12	1.46265
Bp	20Hz	2016-03-16 14:32:33	2016-03-16 14:32:34	18	12	1.37123
Bp	20Hz	2016-03-16 14:32:55	2016-03-16 14:32:57	20	12	1.55406
Bp	20Hz	2016-03-16 14:35:08	2016-03-16 14:35:10	19	12	1.73688
Bp	20Hz	2016-03-16 14:35:30	2016-03-16 14:35:31	20	13	1.09699
Bm	CenPac tonal	2016-03-16 15:17:16	2016-03-16 15:17:21	21	13	5.02784
Bm	CenPac tonal	2016-03-16 15:17:39	2016-03-16 15:17:43	20	13	4.02227
Bp	20Hz	2016-03-16 15:18:28	2016-03-16 15:18:29	21	14	0.914157
Bp	20Hz	2016-03-16 15:18:58	2016-03-16 15:18:59	21	13	0.959862
Bp	20Hz	2016-03-16 15:19:19	2016-03-16 15:19:20	22	12	0.822737
Bp	20Hz	2016-03-16 15:19:48	2016-03-16 15:19:49	21	14	0.777023
Bp	20Hz	2016-03-16 15:20:09	2016-03-16 15:20:10	22	14	1.23411
Bp	20Hz	2016-03-16 15:20:37	2016-03-16 15:20:38	20	11	1.05127
Bp	20Hz	2016-03-16 15:20:58	2016-03-16 15:21:00	23	12	1.23411
Bp	20Hz	2016-03-16 15:21:29	2016-03-16 15:21:29	21	13	0.868452
Bp	20Hz	2016-03-16 15:21:50	2016-03-16 15:21:51	23	13	1.00557
Bp	20Hz	2016-03-16 15:24:03	2016-03-16 15:24:04	23	13	0.959852
Bp	20Hz	2016-03-16 15:24:25	2016-03-16 15:24:26	23	12	1.09699
Bp	20Hz	2016-03-16 15:24:55	2016-03-16 15:24:56	24	11	1.27982
Bp	20Hz	2016-03-16 15:25:17	2016-03-16 15:25:18	20	12	1.14269
Bp	20Hz	2016-03-16 15:25:45	2016-03-16 15:25:46	21	11	0.822737
Bp	20Hz	2016-03-16 15:26:06	2016-03-16 15:26:07	20	14	1.27982
Bp	20Hz	2016-03-16 19:58:25	2016-03-16 19:58:26	19	13	0.868452
Bp	20Hz	2016-03-16 19:58:47	2016-03-16 19:58:48	20	13	1.09699
Bp	20Hz	2016-03-16 19:59:15	2016-03-16 19:59:16	20	12	0.868442
Bp	20Hz	2016-03-16 19:59:36	2016-03-16 19:59:37	18	13	1.18841
Bp	20Hz	2016-03-16 20:00:05	2016-03-16 20:00:06	20	13	1.27981
Bp	20Hz	2016-03-16 20:00:26	2016-03-16 20:00:28	19	13	1.37123
Bp	20Hz	2016-03-16 20:00:56	2016-03-16 20:00:58	20	12	1.32552
Bp	20Hz	2016-03-16 20:01:18	2016-03-16 20:01:19	20	13	1.59977
Bp	20Hz	2016-03-16 20:01:47	2016-03-16 20:01:49	19	13	1.69118
Bp	20Hz	2016-03-16 20:07:00	2016-03-16 20:07:01	20	14	1.00557
Bp	20Hz	2016-03-16 20:07:22	2016-03-16 20:07:23	20	14	1.41693
Bp	20Hz	2016-03-16 20:07:51	2016-03-16 20:07:53	20	14	1.50835
Bp	20Hz	2016-03-16 20:08:13	2016-03-16 20:08:15	22	13	1.32552
Bp	20Hz	2016-03-16 20:08:42	2016-03-16 20:08:43	20	11	1.2341
Bp	20Hz	2016-03-16 20:11:14	2016-03-16 20:11:16	19	13	1.69118
Bp	20Hz	2016-03-16 20:11:36	2016-03-16 20:11:37	21	14	1.00557
Bp	20Hz	2016-03-16 20:13:15	2016-03-16 20:13:16	19	13	0.777033
Bp	20Hz	2016-03-16 20:14:06	2016-03-16 20:14:07	20	12	0.639908
Bp	20Hz	2016-03-16 20:14:35	2016-03-16 20:14:36	20	12	0.914157
Bp	20Hz	2016-03-16 20:15:24	2016-03-16 20:15:24	19	13	0.777033
Bp	20Hz	2016-03-16 20:15:44	2016-03-16 20:15:46	21	13	1.14269
Bp	20Hz	2016-03-16 20:18:17	2016-03-16 20:18:18	20	13	0.914147
Bp	20Hz	2016-03-16 20:18:47	2016-03-16 20:18:48	20	13	0.959862
Bp	20Hz	2016-03-16 20:19:09	2016-03-16 20:19:11	23	13	1.41694
Bp	20Hz	2016-03-16 20:19:38	2016-03-16 20:19:39	23	12	1.27982
Bp	20Hz	2016-03-16 20:19:59	2016-03-16 20:20:01	22	13	1.59977
Bp	20Hz	2016-03-16 20:20:49	2016-03-16 20:20:50	23	13	0.868442
Bp	20Hz	2016-03-16 20:21:18	2016-03-16 20:21:20	20	13	1.69118
Bp	20Hz	2016-03-16 20:21:39	2016-03-16 20:21:40	23	15	1.14269
Bp	20Hz	2016-03-16 20:25:22	2016-03-16 20:25:24	21	13	1.69118
Bp	20Hz	2016-03-16 20:25:44	2016-03-16 20:25:45	23	13	1.1884
Bp	20Hz	2016-03-16 20:29:13	2016-03-16 20:29:14	20	13	1.14269
Bp	20Hz	2016-03-16 20:29:41	2016-03-16 20:29:43	22	12	1.27982
Bp	20Hz	2016-03-16 20:32:35	2016-03-16 20:32:36	22	13	1.27982
Bp	20Hz	2016-03-16 20:33:04	2016-03-16 20:33:05	20	13	0.868442
Bp	20Hz	2016-03-16 20:33:26	2016-03-16 20:33:27	18	14	1.37123
Bp	20Hz	2016-03-16 20:33:55	2016-03-16 20:33:56	19	11	1.27982
Bp	20Hz	2016-03-16 20:34:16	2016-03-16 20:34:17	20	14	1.23411
Bp	20Hz	2016-03-16 20:34:46	2016-03-16 20:34:47	20	12	1.27982
Bp	20Hz	2016-03-16 20:35:08	2016-03-16 20:35:09	20	12	1.00557
Bp	20Hz	2016-03-16 20:35:37	2016-03-16 20:35:38	19	12	1.18841
Bp	20Hz	2016-03-16 20:36:28	2016-03-16 20:36:29	19	12	0.868442
Bp	20Hz	2016-03-16 20:36:49	2016-03-16 20:36:50	20	13	1.1884
Bp	20Hz	2016-03-16 20:39:20	2016-03-16 20:39:21	21	13	1.37123
Bp	20Hz	2016-03-16 20:40:10	2016-03-16 20:40:11	19	12	1.27982
Bp	20Hz	2016-03-16 20:40:40	2016-03-16 20:40:42	18	13	1.18841
Bp	20Hz	2016-03-16 20:41:02	2016-03-16 20:41:03	20	13	1.37123
Bp	20Hz	2016-03-16 20:41:52	2016-03-16 20:41:54	20	12	1.27982
Bp	20Hz	2016-03-16 20:42:22	2016-03-16 20:42:24	20	12	1.32552
Bp	20Hz	2016-03-16 20:43:13	2016-03-16 20:43:14	19	12	1.23411
Bp	20Hz	2016-03-16 20:43:34	2016-03-16 20:43:35	20	13	1.09698
Bp	20Hz	2016-03-16 20:46:06	2016-03-16 20:46:07	20	13	1.09699
Bp	20Hz	2016-03-16 20:50:34	2016-03-16 20:50:35	21	11	1.14269
Bp	20Hz	2016-03-16 20:53:06	2016-03-16 20:53:07	22	12	1.00557
Bp	20Hz	2016-03-16 20:53:27	2016-03-16 20:53:29	22	12	1.55406
Bp	20Hz	2016-03-16 20:53:55	2016-03-16 20:53:57	22	12	2.28538
Bp	20Hz	2016-03-16 20:54:16	2016-03-16 20:54:18	22	13	1.59977
Bp	20Hz	2016-03-16 20:54:45	2016-03-16 20:54:47	22	12	1.50835
Bp	20Hz	2016-03-16 20:55:05	2016-03-16 20:55:07	19	12	1.46265
Bp	20Hz	2016-03-16 20:55:54	2016-03-16 20:55:56	21	12	1.55406
Bp	20Hz	2016-03-16 20:57:34	2016-03-16 20:57:35	23	13	1.14269
Bp	20Hz	2016-03-16 21:00:06	2016-03-16 21:00:07	21	13	1.46265
Bp	20Hz	2016-03-16 21:00:57	2016-03-16 21:00:58	21	14	0.868442
UW	Other/Tonal	2016-03-18 20:59:21	2016-03-18 20:59:25	29	22	4.43364
Bm	CenPac tonal	2016-03-29 05:10:18	2016-03-29 05:10:22	20	15	3.50632
Bm	CenPac tonal	2016-03-29 05:10:30	2016-03-29 05:10:33	22	14	3.04496
Bm	CenPac tonal	2016-03-29 05:13:38	2016-03-29 05:13:42	19	15	3.87541
Bm	CenPac tonal	2016-03-29 05:13:53	2016-03-29 05:13:59	21	15	5.12108
Bp	40Hz	2016-05-30 00:16:50	2016-05-30 00:16:51	77	50	0.466091
Bp	40Hz	2016-05-30 00:17:11	2016-05-30 00:17:11	65	48	0.699131
Bp	40Hz	2016-05-30 00:17:20	2016-05-30 00:17:21	69	49	0.699131
Bp	40Hz	2016-05-30 00:35:47	2016-05-30 00:35:48	71	46	0.559311
Bp	40Hz	2016-05-30 00:36:50	2016-05-30 00:36:51	61	51	0.559301
Bp	40Hz	2016-05-31 04:17:55	2016-05-31 04:17:56	80	49	0.649956
Bp	40Hz	2016-06-04 17:29:54	2016-06-04 17:29:54	83	65	0.659994
Bp	40Hz	2016-06-04 17:30:08	2016-06-04 17:30:09	79	61	0.599997
Bp	40Hz	2016-06-04 17:30:26	2016-06-04 17:30:26	71	50	0.659994
Bp	40Hz	2016-06-04 17:30:39	2016-06-04 17:30:40	87	64	0.719992
UW	Other/Tonal	2016-06-18 13:35:24	2016-06-18 13:35:32	29	23	8.23146
Bp	40Hz	2016-06-27 09:13:36	2016-06-27 09:13:37	73	57	0.797109
Bp	40Hz	2016-06-27 09:14:34	2016-06-27 09:14:34	79	52	0.626299
UW	Other/Tonal	2016-06-27 23:09:12	2016-06-27 23:09:16	32	26	3.70087
UW	Other/Tonal	2016-07-22 03:03:22	2016-07-22 03:03:27	27	22	5.2849
Bp	40Hz	2016-07-29 17:05:11	2016-07-29 17:05:12	86	61	0.852409
Bp	20Hz	2016-11-08 09:30:51	2016-11-08 09:30:51	23	11	0.738047
Bp	20Hz	2016-11-08 09:31:03	2016-11-08 09:31:04	23	12	0.681268
Bp	20Hz	2016-11-08 09:31:18	2016-11-08 09:31:19	22	10	0.624489
Bp	20Hz	2016-11-08 09:38:09	2016-11-08 09:38:10	24	11	0.738047
Bp	20Hz	2016-11-08 09:38:59	2016-11-08 09:38:59	21	12	0.397413
Bp	20Hz	2016-11-08 09:44:02	2016-11-08 09:44:03	25	11	0.794806
Bp	40Hz	2016-12-05 05:45:10	2016-12-05 05:45:11	76	54	0.801635
Bp	40Hz	2016-12-05 05:45:15	2016-12-05 05:45:15	77	53	0.852409
Bp	40Hz	2016-12-05 05:45:19	2016-12-05 05:45:19	81	64	0.681921
Bp	40Hz	2016-12-05 05:46:23	2016-12-05 05:46:24	88	68	0.79558
Bp	40Hz	2016-12-05 05:46:38	2016-12-05 05:46:39	86	64	0.568263
Bp	40Hz	2016-12-05 05:47:18	2016-12-05 05:47:19	87	56	0.909229
Bp	40Hz	2016-12-05 05:50:17	2016-12-05 05:50:18	71	54	0.79558
Bp	40Hz	2016-12-05 05:51:58	2016-12-05 05:51:59	95	52	0.966058
Bp	40Hz	2016-12-05 05:52:04	2016-12-05 05:52:05	116	86	0.568263
Bp	40Hz	2016-12-05 05:53:01	2016-12-05 05:53:02	77	55	0.79558
Bp	40Hz	2016-12-05 05:53:04	2016-12-05 05:53:04	82	62	0.852399
Bp	40Hz	2016-12-05 05:54:49	2016-12-05 05:54:49	84	60	0.738751
Bp	40Hz	2016-12-05 05:57:16	2016-12-05 05:57:17	112	95	0.625092
Bp	40Hz	2016-12-05 06:01:27	2016-12-05 06:01:28	91	60	0.852399
Bp	40Hz	2016-12-05 06:04:54	2016-12-05 06:04:55	83	50	0.909229
Bp	40Hz	2016-12-05 06:11:07	2016-12-05 06:11:08	98	65	0.852399
Bp	40Hz	2016-12-05 06:13:12	2016-12-05 06:13:13	98	52	0.966058
Bp	40Hz	2016-12-05 06:13:16	2016-12-05 06:13:17	98	53	0.966058
Bp	40Hz	2016-12-05 06:13:25	2016-12-05 06:13:25	97	84	0.79558
Bp	40Hz	2016-12-05 06:14:21	2016-12-05 06:14:22	96	70	0.966058
Bp	40Hz	2016-12-05 06:18:00	2016-12-05 06:18:01	85	60	0.511444
Bp	40Hz	2016-12-05 06:18:26	2016-12-05 06:18:27	126	61	0.966058
Bp	40Hz	2016-12-05 06:18:46	2016-12-05 06:18:48	94	42	1.19337
Bp	40Hz	2016-12-05 06:19:13	2016-12-05 06:19:14	94	69	0.625092
Bp	40Hz	2016-12-05 06:19:22	2016-12-05 06:19:23	90	77	0.568273
Bp	40Hz	2016-12-05 06:19:47	2016-12-05 06:19:47	88	76	0.397795
Bp	40Hz	2016-12-05 06:19:49	2016-12-05 06:19:49	85	73	0.568263
Bp	40Hz	2016-12-05 06:20:56	2016-12-05 06:20:58	94	42	1.30701
Bp	40Hz	2016-12-05 06:21:00	2016-12-05 06:21:01	91	38	1.02288
Bp	40Hz	2016-12-05 06:21:04	2016-12-05 06:21:05	94	51	1.25019
Bp	40Hz	2016-12-05 06:22:56	2016-12-05 06:22:57	86	64	0.852409
Bp	40Hz	2016-12-05 06:33:32	2016-12-05 06:33:32	78	50	0.681921
Bp	40Hz	2016-12-05 06:33:35	2016-12-05 06:33:36	77	51	0.852409
Bp	40Hz	2016-12-05 06:33:38	2016-12-05 06:33:39	84	49	0.909239
Bp	40Hz	2016-12-05 06:35:23	2016-12-05 06:35:24	91	52	0.681921
Bp	40Hz	2016-12-05 06:35:26	2016-12-05 06:35:27	91	55	1.02289
Bp	40Hz	2016-12-05 06:35:30	2016-12-05 06:35:31	90	55	0.966058
Bp	40Hz	2016-12-07 01:16:54	2016-12-07 01:16:55	68	54	0.745922
Bp	20Hz	2016-12-24 05:15:16	2016-12-24 05:15:18	22	12	1.31461
Bp	20Hz	2016-12-24 05:15:37	2016-12-24 05:15:38	22	12	1.25745
Bp	20Hz	2016-12-24 05:19:33	2016-12-24 05:19:35	22	14	1.3146
Bp	20Hz	2016-12-24 05:19:55	2016-12-24 05:19:56	23	14	1.08597
Bp	20Hz	2016-12-24 05:20:22	2016-12-24 05:20:24	20	12	1.37176
Bp	20Hz	2016-12-24 05:20:44	2016-12-24 05:20:45	22	15	1.25745
Bp	20Hz	2016-12-24 05:21:13	2016-12-24 05:21:15	21	13	1.82902
Bp	20Hz	2016-12-24 05:21:33	2016-12-24 05:21:35	21	14	1.48607
Bp	20Hz	2016-12-24 05:22:24	2016-12-24 05:22:25	22	13	0.97166
Bp	20Hz	2016-12-24 05:22:53	2016-12-24 05:22:54	21	13	1.2003
Bp	20Hz	2016-12-24 05:25:05	2016-12-24 05:25:06	21	13	1.14313
Bp	20Hz	2016-12-24 05:25:33	2016-12-24 05:25:34	22	14	1.25745
Bp	20Hz	2016-12-24 05:25:55	2016-12-24 05:25:56	22	12	1.02882
Bp	20Hz	2016-12-24 05:26:24	2016-12-24 05:26:25	22	13	1.02882
Bp	20Hz	2016-12-24 05:26:45	2016-12-24 05:26:46	20	14	1.2003
Bp	20Hz	2016-12-24 05:27:14	2016-12-24 05:27:15	22	12	1.08597
Bp	20Hz	2016-12-24 05:27:35	2016-12-24 05:27:36	22	12	1.08598
Bp	20Hz	2016-12-24 05:28:03	2016-12-24 05:28:05	21	14	1.42891
Bp	20Hz	2016-12-24 05:28:25	2016-12-24 05:28:26	20	12	1.48607
Bp	20Hz	2016-12-24 05:28:51	2016-12-24 05:28:53	23	13	1.2003
Bp	20Hz	2016-12-24 05:29:12	2016-12-24 05:29:13	21	12	1.3146
Bp	20Hz	2016-12-24 05:32:18	2016-12-24 05:32:20	21	12	1.20029
Bp	20Hz	2016-12-24 05:32:40	2016-12-24 05:32:41	23	13	1.37176
Bp	20Hz	2016-12-24 05:33:09	2016-12-24 05:33:11	22	12	1.37176
Bp	20Hz	2016-12-24 05:33:30	2016-12-24 05:33:31	21	14	1.14313
Bp	20Hz	2016-12-24 05:34:20	2016-12-24 05:34:21	20	13	1.37176
Bp	20Hz	2016-12-24 05:34:48	2016-12-24 05:34:49	22	12	1.42892
Bp	20Hz	2016-12-24 05:35:09	2016-12-24 05:35:10	22	13	1.3146
Bp	20Hz	2016-12-24 05:35:37	2016-12-24 05:35:38	21	12	1.42892
Bp	20Hz	2016-12-24 05:36:06	2016-12-24 05:36:07	21	14	1.3146
Bp	20Hz	2016-12-24 05:36:39	2016-12-24 05:36:40	21	13	1.08597
Bp	20Hz	2016-12-24 05:39:20	2016-12-24 05:39:21	21	14	1.02882
Bp	20Hz	2016-12-24 05:43:33	2016-12-24 05:43:35	21	13	1.37176
Bp	20Hz	2016-12-24 05:43:57	2016-12-24 05:43:58	23	12	1.42891
Bp	20Hz	2016-12-24 05:46:09	2016-12-24 05:46:10	23	13	1.08597
Bp	20Hz	2016-12-24 05:47:21	2016-12-24 05:47:22	23	14	1.14313
Bp	20Hz	2016-12-24 05:47:50	2016-12-24 05:47:51	22	13	1.31461
Bp	20Hz	2016-12-24 05:48:11	2016-12-24 05:48:12	23	14	1.37176
Bp	20Hz	2016-12-24 05:48:38	2016-12-24 05:48:39	22	13	1.08598
Bp	20Hz	2016-12-24 05:48:58	2016-12-24 05:49:00	23	13	1.02882
Bp	20Hz	2016-12-24 05:49:27	2016-12-24 05:49:28	23	13	1.02882
Bp	20Hz	2016-12-24 05:50:17	2016-12-24 05:50:18	23	14	1.14313
Bp	20Hz	2016-12-24 05:50:39	2016-12-24 05:50:40	24	14	1.2003
Bp	20Hz	2016-12-24 05:53:17	2016-12-24 05:53:18	22	13	0.97166
Bp	20Hz	2016-12-24 05:54:52	2016-12-24 05:54:52	21	14	0.914499
Bp	20Hz	2016-12-24 05:55:13	2016-12-24 05:55:14	23	12	0.97167
Bp	20Hz	2016-12-24 05:56:00	2016-12-24 05:56:01	22	12	1.14313
Bp	20Hz	2016-12-24 05:56:28	2016-12-24 05:56:29	21	13	0.857348
Bp	20Hz	2016-12-24 05:57:18	2016-12-24 05:57:19	21	12	1.02882
Bp	20Hz	2016-12-24 05:57:40	2016-12-24 05:57:41	23	12	1.02882
Bp	20Hz	2016-12-24 06:00:10	2016-12-24 06:00:11	22	13	1.08597
Bp	20Hz	2016-12-24 06:00:43	2016-12-24 06:00:44	20	12	0.97166
Bp	20Hz	2016-12-24 06:01:12	2016-12-24 06:01:13	23	13	1.25745
Bp	20Hz	2016-12-24 06:01:45	2016-12-24 06:01:45	22	14	0.857348
Bp	20Hz	2016-12-24 06:02:12	2016-12-24 06:02:14	23	14	1.14313
Bp	20Hz	2016-12-24 06:07:00	2016-12-24 06:07:02	23	12	1.54322
Bp	20Hz	2016-12-24 06:07:29	2016-12-24 06:07:30	24	13	0.914499
Bp	20Hz	2016-12-24 06:07:49	2016-12-24 06:07:50	24	14	1.14313
Bp	20Hz	2016-12-24 06:08:39	2016-12-24 06:08:40	24	12	1.02882
Bp	20Hz	2016-12-24 06:09:08	2016-12-24 06:09:09	25	15	0.857348
Bp	20Hz	2016-12-24 06:09:59	2016-12-24 06:10:00	24	14	0.97167
Bp	20Hz	2016-12-24 06:10:26	2016-12-24 06:10:27	25	14	1.25745
Bp	20Hz	2016-12-24 06:11:19	2016-12-24 06:11:20	24	13	0.97167
Bp	20Hz	2016-12-24 06:11:49	2016-12-24 06:11:51	22	13	1.25745
Bp	20Hz	2016-12-24 06:14:18	2016-12-24 06:14:19	24	14	0.914509
Bp	20Hz	2016-12-24 06:14:40	2016-12-24 06:14:41	23	13	1.14313
Bp	20Hz	2016-12-24 06:15:11	2016-12-24 06:15:12	23	12	0.97167
Bp	20Hz	2016-12-24 06:15:32	2016-12-24 06:15:33	21	13	0.914499
Bp	20Hz	2016-12-24 06:16:05	2016-12-24 06:16:06	20	13	1.14313
Bp	20Hz	2016-12-24 06:17:35	2016-12-24 06:17:36	23	13	1.14313
Bp	20Hz	2016-12-24 06:18:06	2016-12-24 06:18:07	20	12	0.97167
Bp	20Hz	2016-12-24 06:18:27	2016-12-24 06:18:28	22	13	1.48607
Bp	20Hz	2016-12-24 06:21:12	2016-12-24 06:21:14	21	14	1.48607
Bp	20Hz	2016-12-24 06:21:41	2016-12-24 06:21:42	22	13	1.14313
Bp	20Hz	2016-12-24 06:21:58	2016-12-24 06:21:59	22	13	1.14313
Bp	20Hz	2016-12-24 06:22:28	2016-12-24 06:22:29	22	13	1.14313
Bp	20Hz	2016-12-24 06:22:47	2016-12-24 06:22:48	23	12	0.857348
Bp	20Hz	2016-12-24 06:23:17	2016-12-24 06:23:18	22	12	1.2003
Bp	20Hz	2016-12-24 06:23:37	2016-12-24 06:23:38	23	12	1.37176
Bp	20Hz	2016-12-24 06:24:11	2016-12-24 06:24:12	21	13	0.97166
Bp	20Hz	2016-12-24 06:24:32	2016-12-24 06:24:34	23	13	1.25745
Bp	20Hz	2016-12-24 06:25:04	2016-12-24 06:25:05	21	14	1.02882
Bp	20Hz	2016-12-24 06:25:24	2016-12-24 06:25:26	22	13	1.48607
Bp	20Hz	2016-12-24 06:25:53	2016-12-24 06:25:54	21	12	1.2003
Bp	20Hz	2016-12-24 06:28:00	2016-12-24 06:28:01	22	14	0.743036
Bp	20Hz	2016-12-24 06:35:28	2016-12-24 06:35:29	21	12	1.08598
Bp	20Hz	2016-12-24 06:35:49	2016-12-24 06:35:50	24	14	1.3146
Bp	20Hz	2016-12-24 06:36:20	2016-12-24 06:36:22	20	12	1.08597
Bp	20Hz	2016-12-24 06:36:49	2016-12-24 06:36:51	22	12	1.48607
Bp	20Hz	2016-12-24 06:37:19	2016-12-24 06:37:20	21	13	1.37177
Bp	20Hz	2016-12-24 06:37:40	2016-12-24 06:37:42	22	12	1.20029
Bp	20Hz	2016-12-24 06:38:10	2016-12-24 06:38:11	20	12	0.97166
Bp	20Hz	2016-12-24 06:38:33	2016-12-24 06:38:34	22	13	1.25745
Bp	20Hz	2016-12-24 06:39:03	2016-12-24 06:39:04	22	13	1.08598
Bp	20Hz	2016-12-24 06:39:23	2016-12-24 06:39:24	21	12	1.02882
Bp	20Hz	2016-12-24 06:39:51	2016-12-24 06:39:52	22	14	1.2003
Bp	20Hz	2016-12-24 06:42:20	2016-12-24 06:42:22	23	14	1.42891
Bp	20Hz	2016-12-24 06:42:42	2016-12-24 06:42:43	21	13	1.08597
Bp	20Hz	2016-12-24 06:43:09	2016-12-24 06:43:11	23	14	1.08597
Bp	20Hz	2016-12-24 06:43:40	2016-12-24 06:43:41	23	13	0.97166
Bp	20Hz	2016-12-24 06:44:17	2016-12-24 06:44:19	21	13	1.14313
Bp	20Hz	2016-12-24 06:44:44	2016-12-24 06:44:46	23	11	1.31461
Bp	20Hz	2016-12-24 06:45:15	2016-12-24 06:45:17	23	12	1.42891
Bp	20Hz	2016-12-24 06:45:36	2016-12-24 06:45:38	23	11	1.48607
Bp	20Hz	2016-12-24 06:46:03	2016-12-24 06:46:04	25	14	1.02881
Bp	20Hz	2016-12-24 06:46:23	2016-12-24 06:46:25	23	12	1.14313
Bp	20Hz	2016-12-24 06:46:55	2016-12-24 06:46:56	21	14	1.08597
Bp	20Hz	2016-12-24 06:49:00	2016-12-24 06:49:01	20	12	1.08597
Bp	20Hz	2016-12-24 06:49:29	2016-12-24 06:49:31	20	13	1.31461
Bp	20Hz	2016-12-24 06:49:50	2016-12-24 06:49:51	22	13	1.08597
Bp	20Hz	2016-12-24 06:50:40	2016-12-24 06:50:41	23	13	1.25745
Bp	20Hz	2016-12-24 06:51:07	2016-12-24 06:51:08	22	13	1.02882
Bp	20Hz	2016-12-24 06:51:28	2016-12-24 06:51:29	21	11	1.02882
Bp	20Hz	2016-12-24 06:52:18	2016-12-24 06:52:19	25	12	1.14313
Bp	20Hz	2016-12-24 06:53:08	2016-12-24 06:53:09	22	14	0.97166
Bp	20Hz	2016-12-24 06:53:39	2016-12-24 06:53:40	21	13	1.08597
Bp	20Hz	2016-12-24 06:53:57	2016-12-24 06:53:58	23	12	1.60038
Bp	20Hz	2016-12-24 07:04:35	2016-12-24 07:04:36	22	15	1.02882
Bp	20Hz	2016-12-24 07:05:05	2016-12-24 07:05:06	23	13	1.31461
Bp	20Hz	2016-12-24 07:05:26	2016-12-24 07:05:27	23	15	0.97166
Bp	20Hz	2016-12-24 07:05:54	2016-12-24 07:05:55	22	14	0.914509
Bp	20Hz	2016-12-24 07:06:15	2016-12-24 07:06:17	23	14	1.25745
Bp	20Hz	2016-12-24 07:07:07	2016-12-24 07:07:09	22	14	1.25746
Bp	20Hz	2016-12-24 07:07:38	2016-12-24 07:07:39	23	15	1.3146
Bp	20Hz	2016-12-24 07:10:06	2016-12-24 07:10:07	21	14	1.14313
Bp	20Hz	2016-12-24 07:11:45	2016-12-24 07:11:46	23	16	0.857348
Bp	20Hz	2016-12-24 07:12:07	2016-12-24 07:12:08	23	13	1.37176
Bp	20Hz	2016-12-24 07:12:54	2016-12-24 07:12:55	22	14	1.14313
Bp	20Hz	2016-12-24 07:14:25	2016-12-24 07:14:27	22	14	1.14313
Bp	20Hz	2016-12-24 07:14:45	2016-12-24 07:14:46	23	13	0.97166
Bp	20Hz	2016-12-24 07:17:13	2016-12-24 07:17:14	24	13	0.97167
Bp	20Hz	2016-12-24 07:17:46	2016-12-24 07:17:47	23	12	1.20029
Bp	20Hz	2016-12-24 07:18:45	2016-12-24 07:18:46	23	13	1.08598
Bp	20Hz	2016-12-24 07:19:06	2016-12-24 07:19:07	22	13	1.08598
Bp	20Hz	2016-12-24 07:20:00	2016-12-24 07:20:01	24	14	1.14313
Bp	20Hz	2016-12-24 07:24:56	2016-12-24 07:24:57	22	14	1.20029
Bp	20Hz	2016-12-24 07:25:45	2016-12-24 07:25:46	23	14	1.14313
Bp	20Hz	2016-12-24 07:47:49	2016-12-24 07:47:50	22	14	1.3822
Bp	20Hz	2016-12-24 07:48:11	2016-12-24 07:48:12	19	13	1.3822
Bp	20Hz	2016-12-24 07:49:08	2016-12-24 07:49:10	21	15	1.84294
Bp	20Hz	2016-12-24 07:49:37	2016-12-24 07:49:38	21	13	1.49739
Bp	20Hz	2016-12-24 07:49:57	2016-12-24 07:49:59	21	14	1.61256
Bp	20Hz	2016-12-24 07:52:15	2016-12-24 07:52:17	20	13	1.38221
Bp	20Hz	2016-12-24 07:52:37	2016-12-24 07:52:38	22	12	1.38221
Bp	20Hz	2016-12-24 07:53:03	2016-12-24 07:53:05	21	14	1.3822
Bp	20Hz	2016-12-24 07:53:25	2016-12-24 07:53:26	23	15	1.26702
Bp	20Hz	2016-12-24 07:55:15	2016-12-24 07:55:16	20	14	1.61257
Bp	20Hz	2016-12-24 07:56:09	2016-12-24 07:56:11	20	12	1.15183
Bp	20Hz	2016-12-24 07:56:24	2016-12-24 07:56:25	21	14	1.26702
Bp	20Hz	2016-12-24 07:56:53	2016-12-24 07:56:55	21	13	1.61257
Bp	20Hz	2016-12-24 07:59:07	2016-12-24 07:59:08	20	13	1.26702
Bp	20Hz	2016-12-24 07:59:34	2016-12-24 07:59:35	19	14	1.61257
Bp	20Hz	2016-12-24 07:59:54	2016-12-24 07:59:56	20	13	1.84294
Bp	20Hz	2016-12-24 08:00:23	2016-12-24 08:00:24	20	14	1.26702
Bp	20Hz	2016-12-24 08:00:44	2016-12-24 08:00:46	19	12	1.61256
Bp	20Hz	2016-12-24 08:02:01	2016-12-24 08:02:03	20	13	1.72775
Bp	20Hz	2016-12-24 08:02:22	2016-12-24 08:02:24	21	13	2.30368
Bp	20Hz	2016-12-24 08:02:53	2016-12-24 08:02:54	20	13	1.72776
Bp	20Hz	2016-12-24 08:03:14	2016-12-24 08:03:16	22	11	2.0733
Bp	20Hz	2016-12-24 10:35:53	2016-12-24 10:35:55	22	14	1.61257
Bp	20Hz	2016-12-24 10:36:21	2016-12-24 10:36:23	24	14	2.18849
Bp	20Hz	2016-12-24 10:36:51	2016-12-24 10:36:52	23	13	1.72775
Bp	20Hz	2016-12-24 10:37:12	2016-12-24 10:37:13	23	13	1.61257
Bp	20Hz	2016-12-24 10:42:12	2016-12-24 10:42:14	20	14	1.49739
Bp	20Hz	2016-12-24 10:42:44	2016-12-24 10:42:45	21	14	1.15184
Bp	20Hz	2016-12-24 10:43:26	2016-12-24 10:43:27	22	14	1.26702
Bp	20Hz	2016-12-24 10:43:54	2016-12-24 10:43:56	21	14	1.61257
Bp	20Hz	2016-12-24 10:44:17	2016-12-24 10:44:18	22	15	1.4974
Bp	20Hz	2016-12-24 10:44:46	2016-12-24 10:44:47	24	15	1.26702
Bp	20Hz	2016-12-24 11:01:04	2016-12-24 11:01:05	24	14	1.61256
Bp	20Hz	2016-12-24 11:01:32	2016-12-24 11:01:33	23	14	1.49739
Bp	20Hz	2016-12-24 11:01:53	2016-12-24 11:01:55	23	14	1.84294
Bp	20Hz	2016-12-24 11:02:22	2016-12-24 11:02:24	21	12	1.15184
Bp	20Hz	2016-12-24 11:02:42	2016-12-24 11:02:44	24	14	1.95812
Bp	20Hz	2016-12-24 11:03:32	2016-12-24 11:03:33	23	13	1.3822
Bp	20Hz	2016-12-24 11:04:00	2016-12-24 11:04:02	23	13	1.61257
Bp	20Hz	2016-12-24 11:04:21	2016-12-24 11:04:23	24	12	1.84294
Bp	20Hz	2016-12-24 11:04:50	2016-12-24 11:04:52	24	12	1.49739
Bp	20Hz	2016-12-24 11:05:10	2016-12-24 11:05:12	24	13	1.72775
Bp	20Hz	2016-12-24 11:05:39	2016-12-24 11:05:41	23	11	1.61256
Bp	20Hz	2016-12-24 11:08:19	2016-12-24 11:08:20	23	14	1.3822
Bp	20Hz	2016-12-24 11:08:40	2016-12-24 11:08:41	21	14	1.26702
Bp	20Hz	2016-12-24 11:09:08	2016-12-24 11:09:09	22	13	1.49739
Bp	20Hz	2016-12-24 11:09:29	2016-12-24 11:09:30	22	14	1.61257
Bp	20Hz	2016-12-24 11:10:20	2016-12-24 11:10:21	23	13	1.26702
Bp	20Hz	2016-12-24 11:10:59	2016-12-24 11:11:01	21	14	1.15184
Bp	20Hz	2016-12-24 11:11:21	2016-12-24 11:11:23	24	12	1.72776
Bp	20Hz	2016-12-24 11:12:11	2016-12-24 11:12:12	22	14	1.26702
Bp	20Hz	2016-12-24 11:15:07	2016-12-24 11:15:09	25	11	1.95813
Bp	20Hz	2016-12-24 11:15:28	2016-12-24 11:15:30	22	14	1.72776
Bp	20Hz	2016-12-24 11:15:58	2016-12-24 11:16:00	23	15	1.72776
Bp	20Hz	2016-12-24 11:16:20	2016-12-24 11:16:21	22	13	1.26702
Bp	20Hz	2016-12-24 11:16:47	2016-12-24 11:16:49	23	14	1.95813
Bp	20Hz	2016-12-24 11:17:10	2016-12-24 11:17:11	23	14	1.38221
Bp	20Hz	2016-12-24 11:18:31	2016-12-24 11:18:32	22	13	1.26702
Bp	20Hz	2016-12-24 11:18:51	2016-12-24 11:18:53	24	13	1.84294
Bp	20Hz	2016-12-24 11:19:28	2016-12-24 11:19:29	21	13	1.38221
Bp	20Hz	2016-12-24 11:19:47	2016-12-24 11:19:48	22	14	1.49739
Bp	20Hz	2016-12-24 11:22:05	2016-12-24 11:22:07	20	14	2.0733
Bp	20Hz	2016-12-24 11:22:27	2016-12-24 11:22:29	20	13	2.18849
Bp	20Hz	2016-12-24 11:22:53	2016-12-24 11:22:56	22	14	2.18849
Bp	20Hz	2016-12-24 11:25:30	2016-12-24 11:25:32	20	14	1.3822
Bp	20Hz	2016-12-24 11:25:52	2016-12-24 11:25:54	21	13	1.84295
Bp	20Hz	2016-12-24 11:26:13	2016-12-24 11:26:15	22	13	1.95812
Bp	20Hz	2016-12-24 11:26:33	2016-12-24 11:26:35	22	13	1.84294
Bp	20Hz	2016-12-24 11:29:04	2016-12-24 11:29:06	21	12	1.49739
Bp	20Hz	2016-12-24 11:29:34	2016-12-24 11:29:36	22	13	2.0733
Bp	20Hz	2016-12-24 11:29:55	2016-12-24 11:29:57	22	13	2.41886
Bp	20Hz	2016-12-24 11:54:09	2016-12-24 11:54:11	23	12	1.49739
Bp	20Hz	2016-12-24 11:54:36	2016-12-24 11:54:38	23	14	1.84294
Bp	20Hz	2016-12-24 11:54:57	2016-12-24 11:54:59	22	14	1.72776
Bp	20Hz	2016-12-24 11:57:09	2016-12-24 11:57:11	22	12	1.84294
Bp	20Hz	2016-12-24 11:58:20	2016-12-24 11:58:21	22	13	1.49739
Bp	20Hz	2016-12-24 11:58:49	2016-12-24 11:58:50	22	13	1.4974
Bp	20Hz	2016-12-24 11:59:09	2016-12-24 11:59:11	22	14	1.72775
Bp	20Hz	2016-12-24 11:59:39	2016-12-24 11:59:41	22	13	1.84294
Bp	20Hz	2016-12-24 12:00:00	2016-12-24 12:00:02	22	12	1.95813
Bp	20Hz	2016-12-24 12:00:30	2016-12-24 12:00:32	23	14	1.84294
Bp	20Hz	2016-12-24 12:00:52	2016-12-24 12:00:54	21	13	1.95813
Bp	20Hz	2016-12-24 12:01:22	2016-12-24 12:01:24	21	13	1.61257
Bp	20Hz	2016-12-25 17:46:49	2016-12-25 17:46:50	22	13	1.49739
Bp	20Hz	2016-12-25 17:49:20	2016-12-25 17:49:21	20	13	1.49739
Bp	20Hz	2016-12-25 17:49:41	2016-12-25 17:49:42	20	13	1.72775
Bp	20Hz	2016-12-25 17:50:30	2016-12-25 17:50:32	20	13	1.38221
Bp	20Hz	2016-12-25 17:51:50	2016-12-25 17:51:52	21	13	1.84294
Bp	20Hz	2016-12-25 17:53:02	2016-12-25 17:53:04	21	13	1.95813
Bp	20Hz	2016-12-25 17:53:42	2016-12-25 17:53:44	19	13	1.95813
Bp	20Hz	2016-12-25 17:56:11	2016-12-25 17:56:13	19	12	1.4974
Bp	20Hz	2016-12-25 17:56:34	2016-12-25 17:56:36	20	13	1.49739
Bp	20Hz	2016-12-25 17:57:07	2016-12-25 17:57:08	18	13	1.26702
Bp	20Hz	2016-12-25 17:57:28	2016-12-25 17:57:30	22	14	1.3822
Bp	20Hz	2016-12-25 17:57:58	2016-12-25 17:58:00	18	12	1.38221
Bp	20Hz	2016-12-25 17:58:20	2016-12-25 17:58:21	20	13	1.3822
Bp	20Hz	2016-12-25 17:58:48	2016-12-25 17:58:49	19	13	1.61257
Bp	20Hz	2016-12-25 17:59:09	2016-12-25 17:59:10	21	13	1.61257
Bp	20Hz	2016-12-25 17:59:38	2016-12-25 17:59:39	19	13	1.3822
Bp	20Hz	2016-12-25 18:00:27	2016-12-25 18:00:29	19	14	1.49739
Bp	20Hz	2016-12-25 18:00:48	2016-12-25 18:00:49	19	14	1.26702
UW	Other/Tonal	2016-12-28 23:42:09	2016-12-28 23:42:17	30	24	8.17804
Bp	20Hz	2017-01-02 21:00:23	2017-01-02 21:00:24	20	15	1.14409
Bp	20Hz	2017-01-02 21:00:42	2017-01-02 21:00:43	22	15	1.2585
Bp	20Hz	2017-01-02 21:01:10	2017-01-02 21:01:11	21	13	0.915284
Bp	20Hz	2017-01-02 21:01:30	2017-01-02 21:01:31	21	15	1.2585
Bp	20Hz	2017-01-02 21:01:57	2017-01-02 21:01:58	21	15	1.2585
Bp	20Hz	2017-01-02 21:02:17	2017-01-02 21:02:18	22	15	1.1441
Bp	20Hz	2017-01-02 21:04:37	2017-01-02 21:04:39	22	14	1.71614
Bp	20Hz	2017-01-02 21:04:57	2017-01-02 21:04:58	21	14	1.2585
Bp	20Hz	2017-01-02 21:07:18	2017-01-02 21:07:19	22	15	1.2585
Bp	20Hz	2017-01-02 21:07:45	2017-01-02 21:07:47	22	15	1.60173
Bp	20Hz	2017-01-02 21:10:25	2017-01-02 21:10:26	20	14	1.14409
Bp	20Hz	2017-01-02 21:11:13	2017-01-02 21:11:15	20	14	1.48732
Bp	20Hz	2017-01-02 21:11:33	2017-01-02 21:11:35	22	14	1.60173
Bp	20Hz	2017-01-02 21:14:24	2017-01-02 21:14:25	22	15	1.14409
Bp	20Hz	2017-01-02 21:14:43	2017-01-02 21:14:45	21	14	1.48733
Bp	20Hz	2017-01-02 21:15:10	2017-01-02 21:15:11	19	14	1.2585
Bp	20Hz	2017-01-02 21:15:30	2017-01-02 21:15:31	20	13	1.48732
Bp	20Hz	2017-01-02 21:15:57	2017-01-02 21:15:58	20	14	1.37292
Bp	20Hz	2017-01-02 21:16:17	2017-01-02 21:16:19	20	14	1.2585
Bp	20Hz	2017-01-02 21:16:44	2017-01-02 21:16:46	21	13	1.83055
Bp	20Hz	2017-01-02 21:17:05	2017-01-02 21:17:07	22	13	1.37291
Bp	20Hz	2017-01-02 21:21:26	2017-01-02 21:21:27	23	13	1.48733
Bp	20Hz	2017-01-02 21:21:46	2017-01-02 21:21:47	22	13	1.2585
Bp	20Hz	2017-01-02 21:22:33	2017-01-02 21:22:35	24	14	1.94496
Bp	20Hz	2017-01-02 21:23:01	2017-01-02 21:23:02	22	14	1.48732
Bp	20Hz	2017-01-02 21:23:21	2017-01-02 21:23:22	22	14	1.2585
Bp	20Hz	2017-01-02 21:23:48	2017-01-02 21:23:50	22	14	1.48732
Bp	20Hz	2017-01-02 21:24:08	2017-01-02 21:24:10	22	14	1.37292
Bp	20Hz	2017-01-02 21:25:56	2017-01-02 21:25:57	20	13	1.14409
Bp	20Hz	2017-01-02 21:28:20	2017-01-02 21:28:21	21	12	1.71613
Bp	20Hz	2017-01-02 21:28:40	2017-01-02 21:28:42	22	13	1.83055
Bp	20Hz	2017-01-02 21:29:08	2017-01-02 21:29:09	22	14	1.71613
Bp	20Hz	2017-01-02 21:29:28	2017-01-02 21:29:30	23	14	1.2585
Bp	20Hz	2017-01-02 21:29:55	2017-01-02 21:29:57	22	13	1.71613
Bp	20Hz	2017-01-02 21:30:15	2017-01-02 21:30:17	23	12	1.83055
Bp	20Hz	2017-01-02 21:30:42	2017-01-02 21:30:44	20	13	1.71614
Bp	20Hz	2017-01-02 21:31:02	2017-01-02 21:31:04	22	13	1.83055
Bp	20Hz	2017-01-02 21:31:31	2017-01-02 21:31:33	20	14	1.60172
Bp	20Hz	2017-01-02 21:31:52	2017-01-02 21:31:53	22	14	1.2585
Bp	20Hz	2017-01-02 21:35:25	2017-01-02 21:35:27	20	13	1.60173
Bp	20Hz	2017-01-02 21:35:45	2017-01-02 21:35:47	23	15	1.48733
Bp	20Hz	2017-01-02 21:36:13	2017-01-02 21:36:14	22	15	1.37292
Bp	20Hz	2017-01-02 21:36:33	2017-01-02 21:36:35	22	15	1.37292
Bp	20Hz	2017-01-02 21:37:20	2017-01-02 21:37:21	22	15	1.2585
Bp	20Hz	2017-01-02 21:39:42	2017-01-02 21:39:43	22	15	1.1441
Bp	20Hz	2017-01-02 21:42:06	2017-01-02 21:42:08	22	12	1.83055
Bp	20Hz	2017-01-02 21:42:33	2017-01-02 21:42:35	22	14	1.60173
Bp	20Hz	2017-01-02 21:42:54	2017-01-02 21:42:55	21	14	1.48732
Bp	20Hz	2017-01-02 21:43:21	2017-01-02 21:43:22	20	14	1.37292
Bp	20Hz	2017-01-02 21:43:41	2017-01-02 21:43:42	21	13	1.48732
Bp	20Hz	2017-01-02 21:44:09	2017-01-02 21:44:10	20	13	1.48732
Bp	20Hz	2017-01-02 21:46:14	2017-01-02 21:46:15	20	13	1.02969
Bp	20Hz	2017-01-02 21:46:41	2017-01-02 21:46:42	21	14	1.1441
Bp	20Hz	2017-01-02 21:49:05	2017-01-02 21:49:07	19	14	1.37292
Bp	20Hz	2017-01-02 21:49:26	2017-01-02 21:49:28	22	14	1.94496
Bp	20Hz	2017-01-02 21:49:53	2017-01-02 21:49:54	20	13	1.60172
Bp	20Hz	2017-01-02 21:50:13	2017-01-02 21:50:14	22	13	1.60173
Bp	20Hz	2017-01-02 21:50:40	2017-01-02 21:50:41	20	14	1.60173
Bp	20Hz	2017-01-02 21:51:00	2017-01-02 21:51:01	23	13	0.800861
Bp	20Hz	2017-01-02 21:51:28	2017-01-02 21:51:29	19	14	1.2585
Bp	20Hz	2017-01-09 07:39:49	2017-01-09 07:39:50	25	14	1.48732
Bp	20Hz	2017-01-09 07:44:07	2017-01-09 07:44:08	20	13	1.14409
Bp	20Hz	2017-01-09 07:44:24	2017-01-09 07:44:25	23	14	1.71614
Bp	20Hz	2017-01-09 07:44:45	2017-01-09 07:44:46	24	14	1.48732
Bp	20Hz	2017-01-09 07:45:01	2017-01-09 07:45:03	25	14	1.60173
Bp	20Hz	2017-01-09 07:46:53	2017-01-09 07:46:54	24	13	1.37291
Bp	20Hz	2017-01-09 07:51:23	2017-01-09 07:51:24	22	14	1.37291
Bp	20Hz	2017-01-09 07:53:10	2017-01-09 07:53:11	24	17	1.02969
Bp	20Hz	2017-01-09 07:56:07	2017-01-09 07:56:09	21	13	1.60172
Bp	20Hz	2017-01-09 07:56:25	2017-01-09 07:56:26	22	14	1.2585
Bp	20Hz	2017-01-09 07:56:36	2017-01-09 07:56:37	25	16	1.37291
Bp	20Hz	2017-01-12 05:42:19	2017-01-12 05:42:21	21	13	1.50028
Bp	20Hz	2017-01-12 05:42:47	2017-01-12 05:42:49	21	13	1.26948
Bp	20Hz	2017-01-12 05:43:07	2017-01-12 05:43:09	23	14	1.38488
Bp	20Hz	2017-01-12 05:43:36	2017-01-12 05:43:37	22	12	1.50029
Bp	20Hz	2017-01-12 05:43:56	2017-01-12 05:43:58	24	13	1.50029
Bp	20Hz	2017-01-12 05:44:24	2017-01-12 05:44:26	22	13	1.50029
Bp	20Hz	2017-01-12 05:44:45	2017-01-12 05:44:47	22	12	1.96192
Bp	20Hz	2017-01-12 05:45:34	2017-01-12 05:45:36	22	15	1.84651
Bp	20Hz	2017-01-12 05:51:14	2017-01-12 05:51:16	20	13	1.96192
Bp	20Hz	2017-01-12 05:51:49	2017-01-12 05:51:50	21	14	1.61569
Bp	20Hz	2017-01-12 05:52:09	2017-01-12 05:52:11	22	13	1.84651
Bp	20Hz	2017-01-12 05:52:39	2017-01-12 05:52:41	20	14	1.84651
Bp	20Hz	2017-01-12 05:53:00	2017-01-12 05:53:02	22	13	1.96192
Bp	20Hz	2017-01-12 05:53:27	2017-01-12 05:53:29	20	12	1.7311
Bp	20Hz	2017-01-12 05:53:48	2017-01-12 05:53:50	21	13	1.96192
Bp	20Hz	2017-01-16 22:52:00	2017-01-16 22:52:01	19	14	1.05711
Bp	20Hz	2017-01-16 22:52:20	2017-01-16 22:52:22	21	13	1.52693
Bp	20Hz	2017-01-16 22:52:40	2017-01-16 22:52:41	20	13	1.40947
Bp	20Hz	2017-01-16 22:52:49	2017-01-16 22:52:51	19	13	1.29202
Bp	20Hz	2017-01-16 22:52:58	2017-01-16 22:52:59	20	14	1.52693
Bp	20Hz	2017-01-16 22:53:10	2017-01-16 22:53:11	19	12	1.17456
Bp	20Hz	2017-01-16 22:53:22	2017-01-16 22:53:23	20	13	1.29201
Bp	20Hz	2017-01-16 22:53:39	2017-01-16 22:53:41	21	14	1.40947
Bp	20Hz	2017-01-16 22:54:02	2017-01-16 22:54:03	21	14	1.29202
Bp	20Hz	2017-01-16 22:54:24	2017-01-16 22:54:25	21	15	1.29201
Bp	20Hz	2017-01-16 22:54:52	2017-01-16 22:54:53	22	13	1.40947
Bp	20Hz	2017-01-16 22:55:22	2017-01-16 22:55:23	20	12	1.17456
Bp	20Hz	2017-01-16 22:55:42	2017-01-16 22:55:44	20	13	1.29201
Bp	20Hz	2017-01-16 22:56:09	2017-01-16 22:56:11	19	13	2.1142
Bp	20Hz	2017-01-16 22:56:31	2017-01-16 22:56:33	22	14	1.76183
Bp	20Hz	2017-01-16 22:59:00	2017-01-16 22:59:02	22	13	1.64438
Bp	20Hz	2017-01-16 22:59:29	2017-01-16 22:59:31	23	14	1.87929
Bp	20Hz	2017-01-16 23:00:01	2017-01-16 23:00:02	22	13	1.40947
Bp	20Hz	2017-01-16 23:00:22	2017-01-16 23:00:23	22	14	1.64438
Bp	20Hz	2017-01-16 23:00:39	2017-01-16 23:00:40	21	13	1.40947
Bp	20Hz	2017-01-16 23:00:50	2017-01-16 23:00:52	21	14	1.52692
Bp	20Hz	2017-01-16 23:00:57	2017-01-16 23:00:59	22	13	1.64438
Bp	20Hz	2017-01-16 23:01:10	2017-01-16 23:01:12	22	13	1.40947
Bp	20Hz	2017-01-16 23:01:24	2017-01-16 23:01:25	21	14	1.76183
Bp	20Hz	2017-01-16 23:01:39	2017-01-16 23:01:40	23	13	1.52693
Bp	20Hz	2017-01-16 23:02:08	2017-01-16 23:02:10	22	13	1.76183
Bp	20Hz	2017-01-16 23:02:26	2017-01-16 23:02:28	22	13	2.1142
Bp	20Hz	2017-01-16 23:02:53	2017-01-16 23:02:55	22	13	2.23165
Bp	20Hz	2017-01-16 23:06:11	2017-01-16 23:06:12	22	13	1.29202
Bp	20Hz	2017-01-16 23:06:31	2017-01-16 23:06:33	22	13	1.76183
Bp	20Hz	2017-01-16 23:07:00	2017-01-16 23:07:01	23	12	1.64438
Bp	20Hz	2017-01-16 23:07:20	2017-01-16 23:07:22	23	11	1.87929
Bp	20Hz	2017-01-16 23:07:49	2017-01-16 23:07:51	22	12	1.64438
Bp	20Hz	2017-01-16 23:08:10	2017-01-16 23:08:12	22	13	1.99674
Bp	20Hz	2017-01-16 23:08:39	2017-01-16 23:08:40	22	11	1.29201
Bp	20Hz	2017-01-16 23:08:59	2017-01-16 23:09:00	21	12	1.76184
Bp	20Hz	2017-01-16 23:09:26	2017-01-16 23:09:28	22	13	1.76184
Bp	20Hz	2017-01-16 23:09:46	2017-01-16 23:09:48	22	12	1.76183
Bp	20Hz	2017-01-16 23:10:15	2017-01-16 23:10:17	22	13	1.76183
Bp	20Hz	2017-01-16 23:10:36	2017-01-16 23:10:38	22	12	1.99675
Bp	20Hz	2017-01-16 23:13:04	2017-01-16 23:13:06	20	12	1.87929
Bp	20Hz	2017-01-16 23:13:32	2017-01-16 23:13:34	20	11	1.64438
Bp	20Hz	2017-01-16 23:13:52	2017-01-16 23:13:54	23	13	1.99674
Bp	20Hz	2017-01-16 23:14:42	2017-01-16 23:14:43	22	12	1.64438
Bp	20Hz	2017-01-16 23:15:10	2017-01-16 23:15:11	22	13	1.52693
Bp	20Hz	2017-01-16 23:15:58	2017-01-16 23:16:00	21	15	1.99674
Bp	20Hz	2017-01-16 23:16:20	2017-01-16 23:16:21	22	12	1.17456
Bp	20Hz	2017-01-16 23:16:49	2017-01-16 23:16:50	22	12	1.52693
Bp	20Hz	2017-01-16 23:17:10	2017-01-16 23:17:11	22	13	1.64438
Bp	20Hz	2017-01-16 23:21:20	2017-01-16 23:21:21	23	12	1.40947
Bp	20Hz	2017-01-16 23:21:40	2017-01-16 23:21:42	22	12	1.76183
Bp	20Hz	2017-01-16 23:22:09	2017-01-16 23:22:11	24	13	1.64438
Bp	20Hz	2017-01-16 23:22:30	2017-01-16 23:22:31	22	13	1.52693
Bp	20Hz	2017-01-16 23:22:59	2017-01-16 23:23:01	22	11	1.99675
Bp	20Hz	2017-01-16 23:23:20	2017-01-16 23:23:22	21	11	1.99675
Bp	20Hz	2017-01-16 23:24:09	2017-01-16 23:24:11	23	15	1.40947
Bp	20Hz	2017-01-16 23:24:38	2017-01-16 23:24:40	22	15	1.76183
Bp	20Hz	2017-01-16 23:24:58	2017-01-16 23:24:59	21	13	1.52693
Bp	20Hz	2017-01-16 23:27:02	2017-01-16 23:27:04	22	13	1.87929
Bp	20Hz	2017-01-16 23:27:23	2017-01-16 23:27:25	22	14	1.87929
Bp	20Hz	2017-01-16 23:27:51	2017-01-16 23:27:53	22	13	1.76184
Bp	20Hz	2017-01-16 23:28:24	2017-01-16 23:28:26	21	13	1.99675
Bp	20Hz	2017-01-16 23:28:45	2017-01-16 23:28:47	22	12	1.52693
Bp	20Hz	2017-01-16 23:29:14	2017-01-16 23:29:16	20	14	1.64438
Bp	20Hz	2017-01-16 23:29:43	2017-01-16 23:29:45	20	13	1.40947
Bp	20Hz	2017-01-16 23:30:04	2017-01-16 23:30:05	22	13	1.76184
Bp	20Hz	2017-01-16 23:30:32	2017-01-16 23:30:33	21	13	1.64438
Bp	20Hz	2017-01-16 23:30:52	2017-01-16 23:30:54	22	12	1.76183
Bp	20Hz	2017-01-16 23:31:21	2017-01-16 23:31:22	22	13	1.64438
Bp	20Hz	2017-01-16 23:31:41	2017-01-16 23:31:42	22	13	1.87929
Bp	20Hz	2017-01-16 23:34:06	2017-01-16 23:34:07	22	13	1.29201
Bp	20Hz	2017-01-16 23:34:33	2017-01-16 23:34:34	20	12	1.64438
Bp	20Hz	2017-01-16 23:34:53	2017-01-16 23:34:55	23	13	1.29201
Bp	20Hz	2017-01-16 23:35:21	2017-01-16 23:35:23	21	12	2.1142
Bp	20Hz	2017-01-16 23:35:41	2017-01-16 23:35:43	23	14	1.64438
Bp	20Hz	2017-01-16 23:36:09	2017-01-16 23:36:10	21	14	1.29202
Bp	20Hz	2017-01-16 23:36:58	2017-01-16 23:36:59	20	14	1.52692
Bp	20Hz	2017-01-16 23:37:19	2017-01-16 23:37:20	22	14	1.40947
Bp	20Hz	2017-01-16 23:42:35	2017-01-16 23:42:38	20	12	2.23165
Bp	20Hz	2017-01-16 23:42:56	2017-01-16 23:42:58	22	13	1.76183
Bp	20Hz	2017-01-16 23:43:24	2017-01-16 23:43:26	20	13	1.64438
Bp	20Hz	2017-01-16 23:43:44	2017-01-16 23:43:46	23	12	1.64438
Bp	20Hz	2017-01-16 23:44:13	2017-01-16 23:44:15	19	13	1.52692
Bp	20Hz	2017-01-16 23:44:34	2017-01-16 23:44:36	20	13	1.40947
Bp	20Hz	2017-01-16 23:45:02	2017-01-16 23:45:03	20	14	1.40947
Bp	20Hz	2017-01-16 23:45:22	2017-01-16 23:45:24	20	13	1.40947
Bp	20Hz	2017-01-16 23:45:51	2017-01-16 23:45:53	20	13	1.87929
Bp	20Hz	2017-01-16 23:48:18	2017-01-16 23:48:20	21	12	1.76183
Bp	20Hz	2017-01-16 23:48:38	2017-01-16 23:48:40	21	13	1.99675
Bp	20Hz	2017-01-16 23:49:08	2017-01-16 23:49:10	21	13	1.64438
Bp	20Hz	2017-01-16 23:49:29	2017-01-16 23:49:31	21	13	1.52692
Bp	20Hz	2017-01-16 23:49:57	2017-01-16 23:49:59	20	13	1.99674
Bp	20Hz	2017-01-16 23:50:18	2017-01-16 23:50:20	20	13	1.29202
Bp	20Hz	2017-01-16 23:50:46	2017-01-16 23:50:48	19	13	1.87929
Bp	20Hz	2017-01-16 23:51:06	2017-01-16 23:51:08	19	13	1.87929
Bp	20Hz	2017-01-16 23:51:34	2017-01-16 23:51:36	19	12	1.76184
Bp	20Hz	2017-01-16 23:51:55	2017-01-16 23:51:56	19	12	1.52692
Bp	20Hz	2017-01-16 23:52:23	2017-01-16 23:52:25	20	13	2.1142
Bp	20Hz	2017-01-16 23:52:43	2017-01-16 23:52:45	21	13	1.87929
Bp	20Hz	2017-01-16 23:55:12	2017-01-16 23:55:14	21	13	1.76184
Bp	20Hz	2017-01-16 23:55:40	2017-01-16 23:55:42	21	13	1.99674
Bp	20Hz	2017-01-16 23:56:01	2017-01-16 23:56:03	20	13	1.99674
Bp	20Hz	2017-01-16 23:56:29	2017-01-16 23:56:31	21	12	1.40947
Bp	20Hz	2017-01-16 23:56:50	2017-01-16 23:56:51	22	13	1.76183
Bp	20Hz	2017-01-16 23:57:18	2017-01-16 23:57:19	20	14	1.40947
Bp	20Hz	2017-01-16 23:57:38	2017-01-16 23:57:40	22	13	1.76183
Bp	20Hz	2017-01-16 23:58:08	2017-01-16 23:58:10	19	13	1.64438
Bp	20Hz	2017-01-17 01:56:15	2017-01-17 01:56:17	22	15	1.40947
Bp	20Hz	2017-01-17 01:56:59	2017-01-17 01:57:01	21	15	1.64438
Bp	20Hz	2017-01-17 01:57:24	2017-01-17 01:57:26	22	13	1.76183
Bp	20Hz	2017-01-17 01:57:43	2017-01-17 01:57:44	21	13	1.29202
Bp	20Hz	2017-01-17 01:58:07	2017-01-17 01:58:09	21	13	1.29202
Bp	20Hz	2017-01-17 01:58:26	2017-01-17 01:58:28	22	13	1.87929
Bp	20Hz	2017-01-17 01:58:53	2017-01-17 01:58:55	22	14	1.8793
Bp	20Hz	2017-01-17 02:02:10	2017-01-17 02:02:12	21	15	1.29202
Bp	20Hz	2017-01-17 02:02:38	2017-01-17 02:02:39	20	14	1.52693
Bp	20Hz	2017-01-17 02:02:57	2017-01-17 02:02:58	20	14	0.939645
Bp	20Hz	2017-01-17 02:03:24	2017-01-17 02:03:25	20	13	1.17456
Bp	20Hz	2017-01-17 02:03:43	2017-01-17 02:03:45	22	13	1.52693
Bp	20Hz	2017-01-17 02:04:10	2017-01-17 02:04:11	20	13	1.29201
Bp	20Hz	2017-01-17 02:04:28	2017-01-17 02:04:29	20	13	1.40947
Bp	20Hz	2017-01-17 02:04:54	2017-01-17 02:04:56	22	13	1.52692
Bp	20Hz	2017-01-17 02:05:13	2017-01-17 02:05:14	20	13	1.52693
Bp	20Hz	2017-01-17 02:05:38	2017-01-17 02:05:39	20	12	1.40947
Bp	20Hz	2017-01-17 02:05:56	2017-01-17 02:05:58	19	14	1.64438
Bp	20Hz	2017-01-17 02:09:06	2017-01-17 02:09:08	21	13	1.64438
Bp	20Hz	2017-01-17 02:09:37	2017-01-17 02:09:39	22	13	1.64438
Bp	20Hz	2017-01-17 02:09:56	2017-01-17 02:09:58	20	12	1.52692
Bp	20Hz	2017-01-17 02:10:23	2017-01-17 02:10:25	22	14	1.40947
Bp	20Hz	2017-01-17 02:10:42	2017-01-17 02:10:44	21	14	1.40947
Bp	20Hz	2017-01-17 02:11:08	2017-01-17 02:11:10	22	13	1.52693
Bp	20Hz	2017-01-17 02:11:27	2017-01-17 02:11:28	20	13	1.64438
Bp	20Hz	2017-01-17 02:11:53	2017-01-17 02:11:54	21	13	1.76184
Bp	20Hz	2017-01-17 02:12:11	2017-01-17 02:12:13	20	14	1.52692
Bp	20Hz	2017-01-17 02:12:37	2017-01-17 02:12:39	20	13	1.76183
Bp	20Hz	2017-01-17 02:12:55	2017-01-17 02:12:57	20	13	1.99675
Bp	20Hz	2017-01-17 02:15:54	2017-01-17 02:15:56	20	15	1.52692
Bp	20Hz	2017-01-17 02:16:40	2017-01-17 02:16:41	19	13	1.29201
Bp	20Hz	2017-01-17 02:17:08	2017-01-17 02:17:09	21	12	1.17456
Bp	20Hz	2017-01-17 02:17:26	2017-01-17 02:17:28	20	12	1.40947
Bp	20Hz	2017-01-17 02:17:52	2017-01-17 02:17:53	20	14	1.40947
Bp	20Hz	2017-01-17 02:18:10	2017-01-17 02:18:11	18	14	1.29202
Bp	20Hz	2017-01-17 02:18:36	2017-01-17 02:18:38	20	13	1.76183
Bp	20Hz	2017-01-17 02:18:55	2017-01-17 02:18:56	19	12	1.40947
Bp	20Hz	2017-01-17 02:19:21	2017-01-17 02:19:23	20	14	1.76184
Bp	20Hz	2017-01-17 02:19:39	2017-01-17 02:19:41	20	14	1.64438
Bp	20Hz	2017-01-17 02:22:22	2017-01-17 02:22:24	20	13	1.64438
Bp	20Hz	2017-01-17 02:22:40	2017-01-17 02:22:42	19	12	1.64438
Bp	20Hz	2017-01-17 02:23:09	2017-01-17 02:23:10	19	13	1.64438
Bp	20Hz	2017-01-17 02:24:54	2017-01-17 02:24:55	21	13	1.05711
Bp	20Hz	2017-01-17 02:25:20	2017-01-17 02:25:22	23	17	1.40947
Bp	20Hz	2017-01-17 02:25:30	2017-01-17 02:25:32	21	14	1.64438
Bp	20Hz	2017-01-17 02:25:50	2017-01-17 02:25:52	22	14	1.40947
Bp	20Hz	2017-01-17 02:26:20	2017-01-17 02:26:21	21	15	1.29202
Bp	20Hz	2017-01-17 02:26:40	2017-01-17 02:26:41	21	15	1.64438
Bp	20Hz	2017-01-17 02:29:06	2017-01-17 02:29:08	22	12	1.64438
Bp	20Hz	2017-01-17 02:29:35	2017-01-17 02:29:37	21	13	1.17456
Bp	20Hz	2017-01-17 02:29:56	2017-01-17 02:29:57	20	13	1.17456
Bp	20Hz	2017-01-17 02:33:08	2017-01-17 02:33:10	22	16	1.64438
Bp	20Hz	2017-01-17 02:33:24	2017-01-17 02:33:26	20	13	1.52692
Bp	20Hz	2017-01-17 02:33:43	2017-01-17 02:33:44	20	15	1.40947
Bp	20Hz	2017-01-17 02:33:57	2017-01-17 02:33:58	23	15	1.05711
Bp	20Hz	2017-01-17 02:36:26	2017-01-17 02:36:27	22	14	1.40947
Bp	20Hz	2017-01-17 02:36:45	2017-01-17 02:36:47	21	12	1.64438
Bp	20Hz	2017-01-17 02:37:11	2017-01-17 02:37:13	19	13	1.52692
Bp	20Hz	2017-01-17 02:37:55	2017-01-17 02:37:57	20	15	1.87929
Bp	20Hz	2017-01-17 02:38:14	2017-01-17 02:38:15	21	13	1.29202
Bp	20Hz	2017-01-17 02:39:00	2017-01-17 02:39:01	22	14	1.52693
Bp	20Hz	2017-01-17 02:39:26	2017-01-17 02:39:28	22	15	1.52693
Bp	20Hz	2017-01-17 02:40:09	2017-01-17 02:40:11	22	13	1.87929
Bp	20Hz	2017-01-17 02:40:51	2017-01-17 02:40:53	22	15	1.87929
Bp	20Hz	2017-01-17 02:43:08	2017-01-17 02:43:10	22	13	1.40947
Bp	20Hz	2017-01-17 02:43:28	2017-01-17 02:43:30	20	13	1.64438
Bp	20Hz	2017-01-17 02:43:54	2017-01-17 02:43:56	20	14	1.64439
Bp	20Hz	2017-01-17 02:44:13	2017-01-17 02:44:14	20	15	1.05711
Bp	20Hz	2017-01-17 02:52:16	2017-01-17 02:52:18	20	14	1.99674
Bp	20Hz	2017-01-17 02:52:44	2017-01-17 02:52:46	20	13	1.99674
Bp	20Hz	2017-01-17 02:53:03	2017-01-17 02:53:04	19	15	1.76184
Bp	20Hz	2017-01-17 02:53:29	2017-01-17 02:53:31	21	14	1.87929
Bp	20Hz	2017-01-17 02:54:14	2017-01-17 02:54:16	20	14	1.52692
Bp	20Hz	2017-01-17 02:54:33	2017-01-17 02:54:35	23	12	1.87929
Bp	40Hz	2017-01-24 06:08:49	2017-01-24 06:08:50	98	58	0.815978
Bp	40Hz	2017-01-24 06:09:05	2017-01-24 06:09:06	91	55	0.990831
Bp	40Hz	2017-01-24 06:13:10	2017-01-24 06:13:11	106	61	1.04911
Bp	40Hz	2017-01-24 06:13:29	2017-01-24 06:13:30	94	59	1.1074
Bp	40Hz	2017-01-24 06:13:50	2017-01-24 06:13:51	98	55	1.04911
Bp	40Hz	2017-01-24 06:14:10	2017-01-24 06:14:11	97	60	0.932544
Bp	40Hz	2017-01-24 06:14:23	2017-01-24 06:14:24	97	63	1.04911
Bp	40Hz	2017-01-24 06:14:37	2017-01-24 06:14:37	80	49	0.757691
Bp	40Hz	2017-01-24 06:14:50	2017-01-24 06:14:50	60	44	0.815978
Bp	40Hz	2017-01-24 06:22:24	2017-01-24 06:22:25	91	63	0.990821
Bp	40Hz	2017-01-24 06:23:04	2017-01-24 06:23:04	73	62	0.641125
Bp	40Hz	2017-01-24 06:23:08	2017-01-24 06:23:08	69	57	0.582837
Bp	40Hz	2017-01-24 06:27:28	2017-01-24 06:27:29	98	57	0.932554
Bp	40Hz	2017-01-24 06:27:49	2017-01-24 06:27:50	88	56	1.1074
Bp	40Hz	2017-01-24 06:28:09	2017-01-24 06:28:10	89	55	0.874256
Bp	40Hz	2017-01-24 06:28:31	2017-01-24 06:28:31	94	53	0.815978
Bp	40Hz	2017-01-24 06:28:51	2017-01-24 06:28:52	89	52	0.990831
Bp	40Hz	2017-01-24 06:29:10	2017-01-24 06:29:11	93	54	1.04912
Bp	40Hz	2017-01-24 06:29:46	2017-01-24 06:29:46	87	59	0.815968
Bp	40Hz	2017-01-24 06:30:03	2017-01-24 06:30:04	95	57	0.874266
Bp	40Hz	2017-01-24 06:30:21	2017-01-24 06:30:22	97	58	0.990831
Bp	40Hz	2017-01-24 06:30:38	2017-01-24 06:30:39	89	55	0.932544
Bp	40Hz	2017-01-24 06:30:52	2017-01-24 06:30:53	80	56	0.932554
Bp	40Hz	2017-01-24 06:38:07	2017-01-24 06:38:07	92	60	0.757691
Bp	40Hz	2017-01-24 06:42:37	2017-01-24 06:42:38	88	72	0.582837
Bp	40Hz	2017-01-24 06:42:56	2017-01-24 06:42:56	95	72	0.699413
Bp	20Hz	2017-01-25 03:56:49	2017-01-25 03:56:51	20	14	1.40947
Bp	20Hz	2017-01-25 03:57:15	2017-01-25 03:57:16	21	14	1.52692
Bp	20Hz	2017-01-25 03:58:27	2017-01-25 03:58:28	22	14	1.40947
Bp	20Hz	2017-01-25 03:58:55	2017-01-25 03:58:56	20	13	1.29202
Bp	20Hz	2017-01-25 03:59:16	2017-01-25 03:59:18	20	13	1.87929
Bp	20Hz	2017-01-25 03:59:45	2017-01-25 03:59:46	22	13	1.64438
Bp	20Hz	2017-01-25 04:04:54	2017-01-25 04:04:56	20	13	1.52692
Bp	20Hz	2017-01-25 04:05:14	2017-01-25 04:05:16	20	13	1.52692
Bp	20Hz	2017-01-25 04:06:42	2017-01-25 04:06:44	20	13	1.87929
Bp	20Hz	2017-01-25 04:09:23	2017-01-25 04:09:25	20	12	1.64438
Bp	20Hz	2017-01-25 04:09:25	2017-01-25 04:09:27	21	13	1.64438
Bp	20Hz	2017-01-25 04:09:43	2017-01-25 04:09:45	20	12	1.99675
Bp	20Hz	2017-01-25 04:09:51	2017-01-25 04:09:53	22	12	2.1142
Bp	20Hz	2017-01-25 04:12:16	2017-01-25 04:12:18	20	14	1.40947
Bp	20Hz	2017-01-25 04:12:42	2017-01-25 04:12:43	19	12	1.76184
Bp	20Hz	2017-01-25 04:13:04	2017-01-25 04:13:05	22	14	1.52693
Bp	20Hz	2017-01-25 04:13:35	2017-01-25 04:13:37	17	13	1.29201
Bp	20Hz	2017-01-25 04:13:54	2017-01-25 04:13:55	20	15	1.17456
Bp	20Hz	2017-01-25 04:16:13	2017-01-25 04:16:15	23	13	2.1142
Bp	20Hz	2017-01-25 04:16:37	2017-01-25 04:16:40	20	13	2.34911
Bp	20Hz	2017-01-25 04:16:58	2017-01-25 04:16:59	19	12	1.40947
Bp	20Hz	2017-01-25 04:17:24	2017-01-25 04:17:25	20	13	1.29202
Bp	40Hz	2017-01-25 04:18:53	2017-01-25 04:18:54	70	50	1.05711
Bp	40Hz	2017-01-25 04:19:10	2017-01-25 04:19:12	68	48	1.52692
Bp	40Hz	2017-01-25 04:19:26	2017-01-25 04:19:28	64	49	1.52692
Bp	20Hz	2017-01-25 04:19:34	2017-01-25 04:19:36	21	12	1.87929
Bp	40Hz	2017-01-25 04:20:14	2017-01-25 04:20:15	70	51	1.0571
Bp	40Hz	2017-01-25 04:20:30	2017-01-25 04:20:31	66	50	1.52693
Bp	20Hz	2017-01-25 04:20:32	2017-01-25 04:20:33	20	14	0.822194
Bp	40Hz	2017-01-25 04:20:45	2017-01-25 04:20:46	73	50	1.29201
Bp	20Hz	2017-01-25 04:20:48	2017-01-25 04:20:50	22	14	1.64438
Bp	20Hz	2017-01-25 04:23:10	2017-01-25 04:23:12	22	12	1.87929
Bp	20Hz	2017-01-25 04:23:38	2017-01-25 04:23:40	22	14	2.23165
Bp	20Hz	2017-01-25 04:23:59	2017-01-25 04:24:01	22	14	2.1142
Bp	20Hz	2017-01-25 04:24:46	2017-01-25 04:24:48	23	14	2.23165
Bp	20Hz	2017-01-25 04:25:18	2017-01-25 04:25:21	21	13	2.46656
Bp	20Hz	2017-01-25 04:26:08	2017-01-25 04:26:10	20	14	2.23166
Bp	20Hz	2017-01-25 04:26:23	2017-01-25 04:26:24	22	14	1.29201
Bp	20Hz	2017-01-25 04:27:10	2017-01-25 04:27:12	23	13	2.46656
Bp	20Hz	2017-01-25 04:30:10	2017-01-25 04:30:12	20	13	2.1142
Bp	20Hz	2017-01-25 04:30:36	2017-01-25 04:30:39	21	13	2.81893
Bp	20Hz	2017-01-25 04:30:55	2017-01-25 04:30:57	21	14	1.52692
Bp	20Hz	2017-01-25 04:31:43	2017-01-25 04:31:45	23	14	1.64438
Bp	20Hz	2017-01-25 04:32:12	2017-01-25 04:32:14	21	12	1.87929
Bp	20Hz	2017-01-25 04:33:02	2017-01-25 04:33:04	19	13	2.23166
Bp	20Hz	2017-01-25 04:44:17	2017-01-25 04:44:19	20	13	2.1142
Bp	20Hz	2017-01-25 04:44:37	2017-01-25 04:44:39	22	15	1.40947
Bp	20Hz	2017-01-25 04:45:25	2017-01-25 04:45:26	22	13	1.52693
Bp	20Hz	2017-01-25 04:45:55	2017-01-25 04:45:57	20	13	1.52693
Bp	20Hz	2017-01-25 04:46:14	2017-01-25 04:46:16	24	13	1.99674
Bp	20Hz	2017-01-25 04:46:44	2017-01-25 04:46:46	21	14	1.87929
Bp	20Hz	2017-01-25 04:47:02	2017-01-25 04:47:05	23	14	2.46656
Bp	20Hz	2017-01-25 04:47:30	2017-01-25 04:47:33	23	14	2.1142
Bp	20Hz	2017-01-25 04:47:51	2017-01-25 04:47:53	24	14	2.46657
Bp	40Hz	2017-01-25 04:48:18	2017-01-25 04:48:19	75	60	1.29202
Bp	40Hz	2017-01-25 04:48:35	2017-01-25 04:48:36	76	54	1.52692
Bp	40Hz	2017-01-25 04:48:52	2017-01-25 04:48:53	71	57	1.17456
Bp	20Hz	2017-01-25 04:51:06	2017-01-25 04:51:07	22	14	1.29201
Bp	20Hz	2017-01-25 04:51:25	2017-01-25 04:51:27	23	13	1.40947
Bp	20Hz	2017-01-25 04:51:54	2017-01-25 04:51:55	19	13	1.05711
Bp	20Hz	2017-01-25 04:52:10	2017-01-25 04:52:13	23	14	2.46656
Bp	20Hz	2017-01-25 04:52:43	2017-01-25 04:52:45	22	13	1.76184
Bp	20Hz	2017-01-25 04:53:03	2017-01-25 04:53:05	24	14	1.64438
Bp	20Hz	2017-01-25 04:53:52	2017-01-25 04:53:53	22	14	1.40947
Bp	20Hz	2017-01-25 04:54:18	2017-01-25 04:54:20	22	13	1.87929
Bp	20Hz	2017-01-25 04:54:38	2017-01-25 04:54:40	21	14	1.99675
Bp	20Hz	2017-01-25 04:55:04	2017-01-25 04:55:06	19	14	1.76183
Bp	20Hz	2017-01-25 04:55:25	2017-01-25 04:55:27	21	13	1.87929
Bp	20Hz	2017-01-25 04:55:53	2017-01-25 04:55:54	22	13	1.87929
Bp	20Hz	2017-01-25 04:58:18	2017-01-25 04:58:20	21	13	2.34911
Bp	20Hz	2017-01-25 04:58:39	2017-01-25 04:58:41	22	14	1.76183
Bp	20Hz	2017-01-25 04:59:04	2017-01-25 04:59:06	19	12	1.40947
Bp	20Hz	2017-01-25 05:12:05	2017-01-25 05:12:07	22	13	1.99675
Bp	20Hz	2017-01-25 05:12:25	2017-01-25 05:12:27	21	14	1.87929
Bp	20Hz	2017-01-25 05:12:53	2017-01-25 05:12:55	23	13	1.99675
Bp	20Hz	2017-01-25 05:13:11	2017-01-25 05:13:13	22	15	1.76183
Bp	20Hz	2017-01-25 05:13:39	2017-01-25 05:13:40	22	13	1.40947
Bp	20Hz	2017-01-25 05:14:01	2017-01-25 05:14:02	22	14	1.40947
Bp	20Hz	2017-01-25 05:14:27	2017-01-25 05:14:29	21	13	1.52692
Bp	20Hz	2017-01-25 05:14:49	2017-01-25 05:14:51	22	12	2.23165
Bp	20Hz	2017-01-25 05:15:18	2017-01-25 05:15:20	20	12	2.23165
Bp	20Hz	2017-01-25 05:16:33	2017-01-25 05:16:35	20	13	1.64438
Bp	20Hz	2017-01-25 05:19:21	2017-01-25 05:19:24	22	13	2.46656
Bp	20Hz	2017-01-25 05:19:41	2017-01-25 05:19:44	24	12	2.70148
Bp	20Hz	2017-01-25 05:20:09	2017-01-25 05:20:11	22	13	2.23165
Bp	20Hz	2017-01-25 05:20:30	2017-01-25 05:20:32	23	13	1.64438
Bp	20Hz	2017-01-25 05:20:59	2017-01-25 05:21:01	21	13	1.99675
Bp	20Hz	2017-01-25 05:21:19	2017-01-25 05:21:21	22	13	1.76184
Bp	20Hz	2017-01-25 05:21:46	2017-01-25 05:21:48	21	13	1.76184
Bp	20Hz	2017-01-25 05:22:07	2017-01-25 05:22:08	21	13	1.40947
Bp	20Hz	2017-01-25 05:22:35	2017-01-25 05:22:37	22	13	1.87929
Bp	20Hz	2017-01-25 05:22:56	2017-01-25 05:22:58	21	12	2.23166
Bp	20Hz	2017-01-25 05:23:24	2017-01-25 05:23:26	22	13	1.99674
Bp	20Hz	2017-01-25 05:23:44	2017-01-25 05:23:46	20	12	2.34911
Bp	20Hz	2017-01-25 05:27:48	2017-01-25 05:27:49	21	14	1.52693
Bp	20Hz	2017-01-25 05:28:16	2017-01-25 05:28:18	22	12	2.34911
Bp	20Hz	2017-01-25 05:28:36	2017-01-25 05:28:38	24	11	2.1142
Bp	20Hz	2017-01-25 05:29:05	2017-01-25 05:29:07	21	14	1.76184
Bp	20Hz	2017-01-25 05:29:25	2017-01-25 05:29:27	22	13	2.1142
Bp	20Hz	2017-01-25 05:29:52	2017-01-25 05:29:54	21	14	1.76183
Bp	20Hz	2017-01-25 05:30:12	2017-01-25 05:30:14	22	13	1.99674
Bp	20Hz	2017-01-25 05:30:40	2017-01-25 05:30:42	22	13	1.99675
Bp	20Hz	2017-01-25 05:33:05	2017-01-25 05:33:07	22	12	1.99675
Bp	20Hz	2017-01-25 05:33:07	2017-01-25 05:33:09	21	13	2.23166
Bp	20Hz	2017-01-25 05:33:26	2017-01-25 05:33:29	22	14	2.46657
Bp	20Hz	2017-01-25 05:33:56	2017-01-25 05:33:58	21	13	1.99675
Bp	20Hz	2017-01-25 05:34:17	2017-01-25 05:34:19	22	12	2.1142
Bp	20Hz	2017-01-25 05:34:44	2017-01-25 05:34:47	22	13	2.46656
Bp	20Hz	2017-01-25 05:35:04	2017-01-25 05:35:07	20	13	2.58402
Bp	20Hz	2017-01-25 05:35:40	2017-01-25 05:35:43	22	13	2.46657
Bp	20Hz	2017-01-25 05:36:01	2017-01-25 05:36:03	21	13	2.23165
Bp	20Hz	2017-01-25 05:36:28	2017-01-25 05:36:31	23	11	2.81893
Bp	20Hz	2017-01-25 05:36:49	2017-01-25 05:36:51	22	13	2.1142
Bp	20Hz	2017-01-25 05:40:07	2017-01-25 05:40:10	20	14	2.58402
Bp	20Hz	2017-01-25 05:40:27	2017-01-25 05:40:29	20	14	2.81893
Bp	20Hz	2017-01-25 05:40:54	2017-01-25 05:40:57	22	13	2.46656
Bp	20Hz	2017-01-25 05:41:12	2017-01-25 05:41:14	23	12	1.76184
Bp	20Hz	2017-01-25 05:41:41	2017-01-25 05:41:43	21	13	1.76183
Bp	20Hz	2017-01-25 05:42:02	2017-01-25 05:42:03	22	13	1.64438
Bp	20Hz	2017-01-25 05:42:51	2017-01-25 05:42:53	21	14	1.87929
Bp	20Hz	2017-01-25 05:43:18	2017-01-25 05:43:20	20	14	1.64438
Bp	20Hz	2017-01-25 05:43:39	2017-01-25 05:43:41	21	13	1.99675
Bp	20Hz	2017-01-25 05:44:07	2017-01-25 05:44:09	21	13	1.99675
Bp	20Hz	2017-01-25 05:44:28	2017-01-25 05:44:30	24	13	1.76184
Bp	20Hz	2017-01-25 05:44:57	2017-01-25 05:44:59	23	14	1.52693
Bp	20Hz	2017-01-25 05:48:20	2017-01-25 05:48:22	22	13	1.29201
Bp	20Hz	2017-01-25 05:48:48	2017-01-25 05:48:50	21	12	2.1142
Bp	20Hz	2017-01-25 05:49:08	2017-01-25 05:49:10	23	13	1.99675
Bp	20Hz	2017-01-25 05:49:36	2017-01-25 05:49:38	20	13	1.76184
Bp	20Hz	2017-01-25 05:49:57	2017-01-25 05:49:59	21	10	1.64438
Bp	20Hz	2017-01-25 05:50:26	2017-01-25 05:50:27	19	12	1.87929
Bp	20Hz	2017-01-25 05:51:14	2017-01-25 05:51:16	20	13	1.76184
Bp	20Hz	2017-01-25 05:51:55	2017-01-25 05:51:57	20	13	1.76183
Bp	20Hz	2017-01-25 05:54:18	2017-01-25 05:54:20	22	12	2.23165
Bp	20Hz	2017-01-25 05:54:38	2017-01-25 05:54:40	23	12	1.99675
Bp	20Hz	2017-01-25 05:55:06	2017-01-25 05:55:08	21	13	1.87929
Bp	20Hz	2017-01-25 05:58:25	2017-01-25 05:58:26	20	13	1.40947
Bp	20Hz	2017-01-25 05:58:45	2017-01-25 05:58:47	23	13	1.99674
Bp	20Hz	2017-01-25 06:01:09	2017-01-25 06:01:11	21	14	2.1142
Bp	20Hz	2017-01-25 06:01:33	2017-01-25 06:01:35	24	15	1.40947
Bp	20Hz	2017-01-25 06:01:54	2017-01-25 06:01:56	22	14	1.87929
Bp	20Hz	2017-01-25 06:02:23	2017-01-25 06:02:25	21	14	1.64438
Bp	20Hz	2017-01-25 06:02:43	2017-01-25 06:02:45	22	14	1.99674
Bp	20Hz	2017-01-25 06:03:10	2017-01-25 06:03:12	22	14	1.76183
Bp	20Hz	2017-01-25 06:03:34	2017-01-25 06:03:35	19	13	1.40947
Bp	20Hz	2017-01-25 06:03:58	2017-01-25 06:04:00	21	13	1.64438
Bp	20Hz	2017-01-25 06:04:18	2017-01-25 06:04:19	21	14	1.40947
Bp	20Hz	2017-01-25 06:04:47	2017-01-25 06:04:49	22	9	1.99675
Bp	20Hz	2017-01-25 06:05:07	2017-01-25 06:05:09	22	14	1.87929
Bp	20Hz	2017-01-25 06:05:36	2017-01-25 06:05:38	21	13	1.52692
Bp	20Hz	2017-01-25 06:05:57	2017-01-25 06:05:58	22	14	1.52692
Bp	20Hz	2017-01-25 06:15:42	2017-01-25 06:15:43	23	13	1.87929
Bp	20Hz	2017-01-25 06:16:10	2017-01-25 06:16:12	22	12	1.76184
Bp	20Hz	2017-01-25 06:16:30	2017-01-25 06:16:32	22	13	1.52693
Bp	20Hz	2017-01-25 06:16:55	2017-01-25 06:16:57	21	14	1.64438
Bp	20Hz	2017-01-25 06:17:15	2017-01-25 06:17:17	21	12	1.87929
Bp	20Hz	2017-01-25 06:17:44	2017-01-25 06:17:46	22	13	1.52693
Bp	20Hz	2017-01-25 06:18:04	2017-01-25 06:18:06	22	13	2.1142
Bp	20Hz	2017-01-25 06:18:32	2017-01-25 06:18:34	21	13	1.76183
Bp	20Hz	2017-01-25 06:18:52	2017-01-25 06:18:54	22	13	1.99675
Bp	20Hz	2017-01-25 06:19:20	2017-01-25 06:19:21	23	15	1.64438
Bp	20Hz	2017-01-25 06:19:40	2017-01-25 06:19:41	22	13	1.64438
Bp	20Hz	2017-01-25 06:22:13	2017-01-25 06:22:15	23	11	1.99674
Bp	20Hz	2017-01-25 06:22:16	2017-01-25 06:22:17	21	14	1.64438
Bp	20Hz	2017-01-25 06:22:33	2017-01-25 06:22:35	22	13	1.76183
Bp	20Hz	2017-01-25 06:22:35	2017-01-25 06:22:38	23	15	2.1142
Bp	20Hz	2017-01-25 06:23:03	2017-01-25 06:23:05	22	14	1.87929
Bp	20Hz	2017-01-25 06:23:23	2017-01-25 06:23:25	23	14	2.1142
Bp	20Hz	2017-01-25 06:23:51	2017-01-25 06:23:53	22	15	1.64438
Bp	20Hz	2017-01-25 06:24:09	2017-01-25 06:24:12	23	13	2.81893
Bp	20Hz	2017-01-25 06:24:37	2017-01-25 06:24:39	22	13	1.87929
Bp	20Hz	2017-01-25 06:24:57	2017-01-25 06:24:59	25	14	2.1142
Bp	20Hz	2017-01-25 06:25:24	2017-01-25 06:25:26	21	13	1.76184
Bp	20Hz	2017-01-25 06:26:13	2017-01-25 06:26:15	20	12	1.76183
Bp	20Hz	2017-01-25 06:26:35	2017-01-25 06:26:37	21	14	1.76184
Bp	20Hz	2017-01-25 06:29:01	2017-01-25 06:29:03	21	14	1.52692
Bp	20Hz	2017-01-25 06:31:49	2017-01-25 06:31:52	22	12	2.46656
Bp	20Hz	2017-01-25 06:32:16	2017-01-25 06:32:18	23	13	1.99675
Bp	20Hz	2017-01-25 06:32:37	2017-01-25 06:32:38	23	13	1.52693
Bp	20Hz	2017-01-25 06:33:05	2017-01-25 06:33:07	21	13	2.23166
Bp	20Hz	2017-01-25 06:33:25	2017-01-25 06:33:28	23	13	2.9364
Bp	20Hz	2017-01-25 06:33:53	2017-01-25 06:33:56	21	12	3.05385
Bp	20Hz	2017-01-25 06:36:18	2017-01-25 06:36:19	21	14	1.52693
Bp	20Hz	2017-01-25 06:36:40	2017-01-25 06:36:43	22	14	2.1142
Bp	20Hz	2017-01-25 06:37:07	2017-01-25 06:37:10	20	12	2.11421
Bp	20Hz	2017-01-25 06:37:30	2017-01-25 06:37:32	22	14	1.87929
Bp	20Hz	2017-01-25 06:37:56	2017-01-25 06:37:58	22	15	2.46657
Bp	20Hz	2017-01-25 06:38:17	2017-01-25 06:38:19	22	14	1.99675
Bp	20Hz	2017-01-25 06:39:06	2017-01-25 06:39:08	22	14	1.76183
Bp	20Hz	2017-01-25 06:43:17	2017-01-25 06:43:19	23	12	2.1142
Bp	20Hz	2017-01-25 06:43:43	2017-01-25 06:43:47	21	14	3.64112
Bp	20Hz	2017-01-25 06:44:03	2017-01-25 06:44:05	19	12	2.81893
Bp	20Hz	2017-01-25 06:44:29	2017-01-25 06:44:33	24	14	3.40622
Bp	20Hz	2017-01-25 06:44:50	2017-01-25 06:44:53	22	13	2.58402
Bp	20Hz	2017-01-25 06:45:20	2017-01-25 06:45:22	22	11	1.76183
Bp	20Hz	2017-01-25 06:46:08	2017-01-25 06:46:10	19	13	1.87929
Bp	20Hz	2017-01-25 06:46:30	2017-01-25 06:46:32	22	14	1.87929
Bp	20Hz	2017-01-25 06:47:18	2017-01-25 06:47:20	23	12	1.29201
Bp	20Hz	2017-01-25 06:50:34	2017-01-25 06:50:36	20	13	1.29202
Bp	20Hz	2017-01-25 06:54:40	2017-01-25 06:54:42	20	12	1.99674
Bp	20Hz	2017-01-25 06:57:04	2017-01-25 06:57:06	23	13	1.64438
Bp	20Hz	2017-01-25 06:57:45	2017-01-25 06:57:48	21	14	3.05385
Bp	20Hz	2017-01-25 06:58:06	2017-01-25 06:58:08	21	13	1.64438
Bp	20Hz	2017-01-25 07:01:45	2017-01-25 07:01:48	20	13	3.05385
Bp	20Hz	2017-01-25 07:04:07	2017-01-25 07:04:09	22	12	2.46656
Bp	20Hz	2017-01-25 07:04:34	2017-01-25 07:04:36	21	11	2.34911
Bp	20Hz	2017-01-25 07:04:54	2017-01-25 07:04:57	22	13	3.87603
Bp	20Hz	2017-01-25 07:05:21	2017-01-25 07:05:23	20	11	2.34911
Bp	20Hz	2017-01-25 07:05:41	2017-01-25 07:05:44	23	12	3.40622
Bp	20Hz	2017-01-25 07:06:08	2017-01-25 07:06:11	21	10	2.46656
Bp	20Hz	2017-01-25 07:08:16	2017-01-25 07:08:18	21	13	2.34911
Bp	20Hz	2017-01-25 07:08:44	2017-01-25 07:08:46	21	11	2.23166
Bp	20Hz	2017-01-25 07:13:57	2017-01-25 07:13:59	22	13	1.99674
Bp	20Hz	2017-01-25 07:14:25	2017-01-25 07:14:27	21	12	2.23166
Bp	20Hz	2017-01-25 07:15:11	2017-01-25 07:15:13	19	11	2.1142
Bp	20Hz	2017-01-25 07:15:30	2017-01-25 07:15:33	23	12	2.81893
Bp	20Hz	2017-01-25 07:18:49	2017-01-25 07:18:51	23	15	2.46657
Bp	20Hz	2017-01-25 07:19:36	2017-01-25 07:19:38	21	14	1.87929
Bp	20Hz	2017-01-25 07:20:02	2017-01-25 07:20:04	21	14	1.87929
Bp	20Hz	2017-01-25 07:20:22	2017-01-25 07:20:24	22	13	1.87929
Bp	20Hz	2017-01-25 07:20:50	2017-01-25 07:20:52	21	13	1.64438
Bp	20Hz	2017-01-25 07:21:10	2017-01-25 07:21:12	24	14	1.99675
Bp	20Hz	2017-01-25 07:21:38	2017-01-25 07:21:40	22	12	1.99675
Bp	20Hz	2017-01-25 07:25:02	2017-01-25 07:25:04	20	12	2.23166
Bp	20Hz	2017-01-25 07:25:22	2017-01-25 07:25:24	22	14	1.99674
Bp	20Hz	2017-01-25 07:25:49	2017-01-25 07:25:51	20	12	2.1142
Bp	20Hz	2017-01-25 07:26:09	2017-01-25 07:26:10	22	13	1.87929
Bp	20Hz	2017-01-25 07:26:36	2017-01-25 07:26:38	21	13	2.23166
Bp	20Hz	2017-01-25 07:26:56	2017-01-25 07:26:58	24	14	1.64438
Bp	20Hz	2017-01-25 07:27:24	2017-01-25 07:27:27	22	14	2.23165
Bp	20Hz	2017-01-25 07:27:44	2017-01-25 07:27:47	23	13	2.34911
Bp	20Hz	2017-01-25 07:28:13	2017-01-25 07:28:15	21	12	1.99674
Bp	20Hz	2017-01-25 07:28:33	2017-01-25 07:28:35	22	12	1.76183
Bp	20Hz	2017-01-25 07:29:01	2017-01-25 07:29:03	21	12	1.64438
Bp	20Hz	2017-01-25 07:29:20	2017-01-25 07:29:22	22	12	2.1142
Bp	20Hz	2017-01-25 07:48:14	2017-01-25 07:48:16	22	14	1.87929
Bp	20Hz	2017-01-25 07:48:43	2017-01-25 07:48:45	20	13	1.76184
Bp	20Hz	2017-01-25 07:49:05	2017-01-25 07:49:07	19	13	1.87929
Bp	20Hz	2017-01-25 07:49:35	2017-01-25 07:49:37	21	14	1.76183
Bp	20Hz	2017-01-25 07:50:28	2017-01-25 07:50:30	21	13	1.64438
Bp	20Hz	2017-01-25 07:50:49	2017-01-25 07:50:51	21	13	2.1142
Bp	20Hz	2017-01-25 07:55:02	2017-01-25 07:55:04	20	13	1.76183
Bp	20Hz	2017-01-25 07:55:50	2017-01-25 07:55:52	21	14	1.64438
Bp	20Hz	2017-01-25 07:56:17	2017-01-25 07:56:19	22	13	1.76183
Bp	20Hz	2017-01-25 07:56:37	2017-01-25 07:56:39	21	12	1.99675
Bp	20Hz	2017-01-25 07:57:05	2017-01-25 07:57:08	21	12	2.46657
Bp	20Hz	2017-01-25 07:57:25	2017-01-25 07:57:27	22	12	2.1142
Bp	20Hz	2017-01-25 07:57:53	2017-01-25 07:57:55	21	14	1.87929
Bp	20Hz	2017-01-25 08:00:18	2017-01-25 08:00:20	21	12	1.64438
Bp	20Hz	2017-01-25 08:00:39	2017-01-25 08:00:41	22	12	1.64438
Bp	20Hz	2017-01-25 10:06:39	2017-01-25 10:06:40	21	14	1.76183
Bp	20Hz	2017-01-25 10:07:23	2017-01-25 10:07:25	22	15	1.87929
Bp	20Hz	2017-02-06 03:09:09	2017-02-06 03:09:11	18	13	1.61257
Bp	20Hz	2017-02-06 03:09:30	2017-02-06 03:09:31	19	14	1.61257
Bp	20Hz	2017-02-06 03:09:59	2017-02-06 03:10:00	19	12	1.72776
Bp	20Hz	2017-02-06 03:10:20	2017-02-06 03:10:22	18	14	1.61257
Bp	20Hz	2017-02-06 03:10:50	2017-02-06 03:10:52	21	14	1.72775
Bp	20Hz	2017-02-06 03:11:11	2017-02-06 03:11:13	19	13	1.84295
Bp	20Hz	2017-02-06 03:12:02	2017-02-06 03:12:04	19	14	1.95813
Bp	20Hz	2017-02-06 03:12:29	2017-02-06 03:12:32	19	13	2.18849
Bp	20Hz	2017-02-06 03:12:53	2017-02-06 03:12:54	20	13	1.26702
Bp	40Hz	2017-02-06 03:13:01	2017-02-06 03:13:01	74	59	0.571562
Bp	40Hz	2017-02-06 03:13:18	2017-02-06 03:13:18	70	56	0.685874
Bp	20Hz	2017-02-06 03:13:20	2017-02-06 03:13:22	18	14	1.72775
Bp	40Hz	2017-02-06 03:13:34	2017-02-06 03:13:35	78	60	0.685884
Bp	20Hz	2017-02-06 03:13:41	2017-02-06 03:13:43	20	13	1.84294
Bp	20Hz	2017-02-09 15:19:03	2017-02-09 15:19:05	21	13	1.95812
Bp	20Hz	2017-02-09 15:19:34	2017-02-09 15:19:37	20	14	2.30368
Bp	20Hz	2017-02-09 15:20:25	2017-02-09 15:20:27	21	13	1.84294
Bp	20Hz	2017-02-09 15:20:46	2017-02-09 15:20:48	20	13	1.38221
Bp	20Hz	2017-02-09 15:23:15	2017-02-09 15:23:17	20	12	2.0733
Bp	20Hz	2017-02-09 15:23:45	2017-02-09 15:23:47	20	13	2.30367
Bp	20Hz	2017-02-09 15:24:07	2017-02-09 15:24:08	21	13	1.72776
Bp	20Hz	2017-02-09 15:24:34	2017-02-09 15:24:35	20	12	1.38221
Bp	20Hz	2017-02-09 15:24:55	2017-02-09 15:24:57	19	13	1.84294
Bp	20Hz	2017-02-09 15:25:25	2017-02-09 15:25:26	19	12	1.49739
Bp	20Hz	2017-02-09 15:25:45	2017-02-09 15:25:47	20	13	2.0733
Bp	20Hz	2017-02-09 15:26:15	2017-02-09 15:26:16	21	12	1.95812
Bp	20Hz	2017-02-09 15:26:36	2017-02-09 15:26:38	22	13	2.0733
Bp	20Hz	2017-02-09 15:27:05	2017-02-09 15:27:07	22	13	1.72775
Bp	20Hz	2017-02-09 15:27:26	2017-02-09 15:27:27	22	13	1.26702
Bp	20Hz	2017-02-09 15:27:53	2017-02-09 15:27:55	19	13	1.84294
Bp	20Hz	2017-02-09 15:34:56	2017-02-09 15:34:57	21	15	1.38221
Bp	20Hz	2017-02-09 15:37:06	2017-02-09 15:37:08	19	14	1.26702
Bp	20Hz	2017-02-09 15:37:27	2017-02-09 15:37:29	21	14	1.72775
Bp	20Hz	2017-02-09 15:37:55	2017-02-09 15:37:57	19	12	1.61257
Bp	20Hz	2017-02-09 15:38:46	2017-02-09 15:38:48	20	14	1.49739
Bp	20Hz	2017-02-09 15:39:06	2017-02-09 15:39:09	21	13	2.76441
Bp	20Hz	2017-02-09 15:39:37	2017-02-09 15:39:39	20	13	2.07331
Bp	20Hz	2017-02-09 15:39:58	2017-02-09 15:40:01	23	14	2.30367
Bp	20Hz	2017-02-09 15:40:31	2017-02-09 15:40:32	20	13	1.15183
Bp	20Hz	2017-02-09 15:40:51	2017-02-09 15:40:54	21	13	2.41886
Bp	20Hz	2017-02-09 15:41:22	2017-02-09 15:41:24	22	13	2.30368
Bp	20Hz	2017-02-09 15:41:43	2017-02-09 15:41:46	22	13	2.53404
Bp	20Hz	2017-02-09 15:44:21	2017-02-09 15:44:24	21	11	3.10996
Bp	20Hz	2017-02-09 15:44:53	2017-02-09 15:44:55	19	15	1.84294
Bp	20Hz	2017-02-09 15:45:47	2017-02-09 15:45:48	17	9	1.49739
Bp	20Hz	2017-02-09 15:46:06	2017-02-09 15:46:08	21	14	2.30368
Bp	20Hz	2017-02-09 15:46:35	2017-02-09 15:46:36	22	13	1.26701
Bp	20Hz	2017-02-09 15:46:57	2017-02-09 15:46:58	21	13	1.49739
Bp	20Hz	2017-02-09 15:47:26	2017-02-09 15:47:28	21	14	1.95813
Bp	20Hz	2017-02-09 15:48:38	2017-02-09 15:48:41	20	14	2.8796
Bp	20Hz	2017-02-09 18:22:14	2017-02-09 18:22:16	20	14	1.72776
Bp	20Hz	2017-02-09 18:22:43	2017-02-09 18:22:44	21	15	1.61256
Bp	20Hz	2017-02-09 18:25:18	2017-02-09 18:25:19	19	12	1.72776
Bp	20Hz	2017-02-09 18:25:39	2017-02-09 18:25:41	20	13	2.18849
Bp	20Hz	2017-02-09 18:26:11	2017-02-09 18:26:13	19	14	1.38221
[truncated: 673 more rows]

## Sheet: Effort
Group	Common Name	Species Code	Call	Reference	Granularity	BinSize_m	Notes	Parameter 1	Parameter 2	Parameter 3
Mysticetes	Blue Whale	Bm	Enterprise	??	call	60		Start_Hz	End_Hz	Duration_s
	Blue Whale	Bm	CenPac tonal	??	call	60		Start_Hz	End_Hz	Duration_s
	Blue Whale	Bm	Japan Song	McDonald et al. 2016	call	60		Start_Hz	End_Hz	Duration_s
	Fin Whale	Bp	20Hz	Cummings & Thompson 1971	call	60		Start_Hz	End_Hz	Duration_s
	Unidentified Whale	UW	Other/Tonal		call	60		Start_Hz	End_Hz	Duration_s
	Unidentified Whale	UW	Other/Pulsed		call	60		Start_Hz	End_Hz	Duration_s

## Sheet: MetaData
User ID	Project	Deployment	Site	Effort Start	Effort End	LTSA plot time h	LTSA lower frequency limit Hz	LTSA upper frequency limit Hz	LTSA brightness	LTSA contrast	Parser	SpeciesAbbreviation
mwood	Saipan	6	A	2015-05-13	2016-05-02 18:52:58	1	0	250	20	250	SIO.SWAL.Detections.Analyst.v1	NOAA.NMFS.v1
mwood	Saipan	7	A	2016-05-30 00:00:17	2017-05-17 23:48:22	1	0	250	20	250	SIO.SWAL.Detections.Analyst.v1	NOAA.NMFS.v1
