# Supplementary material for: Blue and fin whales in the Northern Mariana Islands: Their call characteristics and occurrence
Source: PLoS One. 2025 Aug 21;20(8):e0329398. doi: 10.1371/journal.pone.0329398 (PMC12370069; doi:10.1371/journal.pone.0329398)
Supplement: S3 File — Excel spreadsheets containing logging information for each site: species and type of call logged, as well as date and time of its occurrence. Full data on which logging was conducted can be accessed from NOAA National Centers for Environmental Information: NOAA Pacific Islands Fisheries Science Center: Pacific Islands Passive Acoustic Network (PIPAN) 10kHz Data. https://doi.org/10.25921/Z787-9Y54. (ZIP) [file pone.0329398.s004.zip › Tinian Reviewed Compiled Detections Final.xlsx]

## Sheet: Detections
Species Code	Call	Start time	End time	Max Hz	Min Hz	Duration
Bp	20Hz	2015-05-13 09:06:08	2015-05-13 09:06:09	24	16	0.641397
Bp	20Hz	2015-05-13 09:06:50	2015-05-13 09:06:52	21	14	1.09953
Bp	20Hz	2015-05-13 10:51:57	2015-05-13 10:51:58	28	21	0.824659
Bp	20Hz	2015-05-13 12:23:05	2015-05-13 12:23:06	22	16	1.00791
Bp	20Hz	2015-05-13 14:38:36	2015-05-13 14:38:37	26	18	1.19116
Bp	20Hz	2015-05-13 14:49:43	2015-05-13 14:49:44	28	22	1.00791
Bp	20Hz	2015-05-13 18:26:36	2015-05-13 18:26:37	27	19	1.0079
Bp	20Hz	2015-05-14 01:33:15	2015-05-14 01:33:16	17	12	1.0079
Bp	20Hz	2015-05-14 04:18:27	2015-05-14 04:18:28	23	17	1.0079
Bp	20Hz	2015-05-14 04:21:27	2015-05-14 04:21:28	23	18	1.19116
Bp	20Hz	2015-05-14 07:19:19	2015-05-14 07:19:20	22	16	0.641397
Bp	20Hz	2015-05-14 09:57:52	2015-05-14 09:57:53	20	12	1.19116
Bp	20Hz	2015-05-14 09:58:55	2015-05-14 09:58:56	21	14	1.00791
Bp	20Hz	2015-05-14 10:00:11	2015-05-14 10:00:13	24	19	1.37442
Bp	20Hz	2015-05-14 13:45:47	2015-05-14 13:45:48	19	11	0.824649
Bp	20Hz	2015-05-14 14:09:04	2015-05-14 14:09:05	19	11	1.00791
Bp	20Hz	2015-05-14 16:52:51	2015-05-14 16:52:52	25	18	0.916279
Bp	20Hz	2015-05-14 17:57:29	2015-05-14 17:57:30	24	18	1.19116
Bp	20Hz	2015-05-15 17:48:10	2015-05-15 17:48:11	24	19	0.733028
Bp	20Hz	2015-05-15 17:59:04	2015-05-15 17:59:05	23	18	0.733018
Bp	20Hz	2015-05-15 18:40:04	2015-05-15 18:40:05	23	18	0.916279
Bp	20Hz	2015-05-15 18:45:09	2015-05-15 18:45:10	25	16	0.916279
Bp	20Hz	2015-05-15 18:45:09	2015-05-15 18:45:10	23	18	0.734667
Bp	20Hz	2015-05-15 19:02:42	2015-05-15 19:02:43	24	18	1.09953
Bp	20Hz	2015-05-15 19:12:46	2015-05-15 19:12:47	25	18	1.0079
Bp	20Hz	2015-05-16 01:09:00	2015-05-16 01:09:01	25	19	1.0079
Bp	20Hz	2015-05-16 05:15:04	2015-05-16 05:15:04	26	20	0.733018
Bp	20Hz	2015-05-16 05:15:04	2015-05-16 05:15:05	26	19	0.897933
Bp	20Hz	2015-05-16 05:31:08	2015-05-16 05:31:08	25	20	0.824649
Bp	20Hz	2015-05-16 11:00:03	2015-05-16 11:00:04	17	10	0.734667
Bp	20Hz	2015-05-16 11:00:29	2015-05-16 11:00:30	16	12	0.897923
Bp	20Hz	2015-05-16 11:11:30	2015-05-16 11:11:31	23	18	0.653034
Bp	20Hz	2015-05-16 11:25:17	2015-05-16 11:25:18	16	11	1.06119
Bp	20Hz	2015-05-16 11:25:37	2015-05-16 11:25:38	15	8	0.897923
Bp	20Hz	2015-05-16 11:29:55	2015-05-16 11:29:56	19	12	0.897923
Bp	20Hz	2015-05-16 11:43:37	2015-05-16 11:43:38	18	12	0.916279
Bp	20Hz	2015-05-16 11:48:04	2015-05-16 11:48:05	27	20	1.14281
Bp	20Hz	2015-05-16 11:48:13	2015-05-16 11:48:14	30	25	0.897933
Bp	20Hz	2015-05-16 11:48:24	2015-05-16 11:48:25	24	18	0.979556
Bp	20Hz	2015-05-16 11:48:24	2015-05-16 11:48:25	23	18	0.916279
Bp	20Hz	2015-05-16 11:49:25	2015-05-16 11:49:26	29	23	0.897933
Bp	20Hz	2015-05-16 11:49:34	2015-05-16 11:49:36	33	28	1.6326
Bp	20Hz	2015-05-16 11:57:07	2015-05-16 11:57:08	28	22	1.06119
Bp	20Hz	2015-05-16 12:04:08	2015-05-16 12:04:09	20	11	0.653044
Bp	20Hz	2015-05-16 13:31:29	2015-05-16 13:31:30	25	18	1.10615
Bp	20Hz	2015-05-16 14:59:21	2015-05-16 14:59:22	23	17	1.02714
Bp	20Hz	2015-05-16 17:19:45	2015-05-16 17:19:46	28	20	0.553075
Bp	20Hz	2015-05-16 17:22:22	2015-05-16 17:22:22	23	17	0.553075
Bp	20Hz	2015-05-16 21:17:09	2015-05-16 21:17:10	19	12	0.790108
Bp	20Hz	2015-05-16 21:17:32	2015-05-16 21:17:33	19	12	1.10615
Bm	CenPac tonal	2015-05-18 08:17:27	2015-05-18 08:17:33	23	19	5.37273
Bp	20Hz	2015-05-19 03:38:21	2015-05-19 03:38:22	25	16	1.26417
Bp	20Hz	2015-05-19 03:38:38	2015-05-19 03:38:39	20	14	0.948134
Bp	20Hz	2015-05-19 03:39:02	2015-05-19 03:39:03	22	14	1.02714
Bp	20Hz	2015-05-19 03:39:10	2015-05-19 03:39:11	21	13	0.711101
Bp	20Hz	2015-05-19 03:39:21	2015-05-19 03:39:22	25	15	1.18516
Bp	20Hz	2015-05-19 03:39:30	2015-05-19 03:39:31	21	13	1.02714
Bp	20Hz	2015-05-19 03:39:35	2015-05-19 03:39:36	20	14	1.18517
Bp	20Hz	2015-05-19 03:39:56	2015-05-19 03:39:57	22	9	1.10615
Bp	20Hz	2015-05-19 03:43:52	2015-05-19 03:43:53	21	12	1.10615
Bp	20Hz	2015-05-19 04:06:41	2015-05-19 04:06:42	25	16	0.948134
Bp	20Hz	2015-05-19 04:07:06	2015-05-19 04:07:07	21	13	0.869116
Bp	20Hz	2015-05-19 04:07:21	2015-05-19 04:07:21	23	17	0.711101
Bp	20Hz	2015-05-19 04:07:42	2015-05-19 04:07:43	23	12	1.02714
Bp	20Hz	2015-05-19 04:13:06	2015-05-19 04:13:07	21	11	1.18516
Bp	20Hz	2015-05-19 04:13:19	2015-05-19 04:13:21	23	14	1.58022
Bp	20Hz	2015-05-19 09:19:55	2015-05-19 09:19:56	23	17	0.711101
Bp	20Hz	2015-05-19 15:10:00	2015-05-19 15:10:01	19	11	1.42219
Bm	CenPac tonal	2015-05-20 00:04:54	2015-05-20 00:07:00	21	18	126.005
Bm	CenPac tonal	2015-05-20 00:11:51	2015-05-20 00:11:55	21	18	3.95054
Bp	20Hz	2015-05-20 13:00:17	2015-05-20 13:00:18	19	12	1.02714
Bp	20Hz	2015-05-20 13:01:16	2015-05-20 13:01:17	19	12	1.18516
Bp	20Hz	2015-05-20 13:32:18	2015-05-20 13:32:19	19	12	0.790108
Bp	20Hz	2015-05-22 09:56:27	2015-05-22 09:56:28	18	14	0.824649
Bp	20Hz	2015-05-22 09:56:49	2015-05-22 09:56:50	20	14	1.0079
Bp	20Hz	2015-05-22 09:56:53	2015-05-22 09:56:54	20	15	1.09953
Bp	20Hz	2015-05-22 09:59:02	2015-05-22 09:59:03	20	14	1.09953
Bp	20Hz	2015-05-22 11:04:09	2015-05-22 11:04:10	18	11	1.00791
Bp	20Hz	2015-05-22 11:04:57	2015-05-22 11:04:58	20	12	0.824659
Bm	CenPac tonal	2015-05-22 18:32:47	2015-05-22 18:32:54	23	18	6.50559
Bm	CenPac tonal	2015-05-22 18:59:40	2015-05-22 18:59:49	23	17	9.07116
Bp	20Hz	2015-05-24 09:39:02	2015-05-24 09:39:02	20	13	0.641397
Bp	20Hz	2015-05-24 09:42:11	2015-05-24 09:42:12	23	16	0.824649
Bp	20Hz	2015-05-24 09:43:34	2015-05-24 09:43:35	21	14	0.824649
Bp	20Hz	2015-05-25 02:41:10	2015-05-25 02:41:11	20	14	0.916279
Bp	20Hz	2015-05-25 02:51:05	2015-05-25 02:51:06	23	18	0.916279
Bm	CenPac tonal	2015-05-25 08:29:09	2015-05-25 08:29:15	23	20	5.86419
Bm	CenPac tonal	2015-05-25 08:52:42	2015-05-25 08:52:51	23	19	9.34605
Bp	20Hz	2015-05-28 19:55:09	2015-05-28 19:55:10	20	13	1.0079
Bp	20Hz	2015-05-28 19:56:36	2015-05-28 19:56:37	20	14	1.19116
Bm	CenPac tonal	2015-06-02 22:03:19	2015-06-02 22:03:38	27	23	19.5172
Bm	CenPac tonal	2015-06-02 22:09:22	2015-06-02 22:09:30	28	23	7.97162
Bm	CenPac tonal	2015-06-02 22:10:17	2015-06-02 22:10:29	27	23	12.1865
Bm	CenPac tonal	2015-06-02 22:18:58	2015-06-02 22:19:11	27	23	13.0112
Bm	CenPac tonal	2015-06-02 22:30:02	2015-06-02 22:30:11	27	23	8.24652
Bm	CenPac tonal	2015-06-02 22:36:45	2015-06-02 22:36:52	27	22	7.60511
Bm	CenPac tonal	2015-06-02 22:38:35	2015-06-02 22:38:45	27	23	9.80418
Bm	CenPac tonal	2015-06-04 03:53:59	2015-06-04 03:54:03	22	17	4.58139
Bm	CenPac tonal	2015-06-04 03:57:02	2015-06-04 03:57:08	21	18	5.49767
Bm	CenPac tonal	2015-06-04 04:04:03	2015-06-04 04:04:08	22	16	5.68093
Bm	CenPac tonal	2015-06-04 04:07:37	2015-06-04 04:07:42	23	18	4.12325
Bm	CenPac tonal	2015-06-04 04:11:07	2015-06-04 04:11:12	21	18	5.31441
Bp	20Hz	2015-06-09 14:56:08	2015-06-09 14:56:09	16	9	1.19116
Bp	20Hz	2015-06-09 14:56:18	2015-06-09 14:56:19	17	11	0.916279
Bp	20Hz	2015-06-09 14:56:49	2015-06-09 14:56:50	18	12	1.00791
Bp	20Hz	2015-06-09 14:58:26	2015-06-09 14:58:27	20	10	0.824649
Bp	20Hz	2015-06-09 15:01:03	2015-06-09 15:01:04	19	12	1.0079
Bp	20Hz	2015-06-09 15:01:26	2015-06-09 15:01:27	23	15	0.733028
Bp	20Hz	2015-06-09 15:01:49	2015-06-09 15:01:50	24	18	1.19117
Bp	20Hz	2015-06-09 15:02:11	2015-06-09 15:02:12	20	14	0.916279
Bp	20Hz	2015-06-09 15:02:32	2015-06-09 15:02:33	23	14	1.00791
Bp	20Hz	2015-06-09 15:02:43	2015-06-09 15:02:43	19	14	0.824649
Bp	20Hz	2015-06-09 15:02:54	2015-06-09 15:02:55	23	16	0.549766
Bp	20Hz	2015-06-11 11:39:06	2015-06-11 11:39:07	20	12	1.09953
UW	Other/Tonal	2015-06-14 00:15:16	2015-06-14 00:15:20	30	25	3.48186
Bp	20Hz	2015-06-15 00:26:06	2015-06-15 00:26:08	18	12	1.37442
Bp	20Hz	2015-06-15 02:55:23	2015-06-15 02:55:25	21	14	1.09954
Bm	CenPac tonal	2015-06-20 06:45:20	2015-06-20 06:45:26	21	17	5.95581
Bm	CenPac tonal	2015-06-20 06:52:21	2015-06-20 06:52:28	23	17	7.42186
Bm	CenPac tonal	2015-06-20 06:59:09	2015-06-20 06:59:15	23	20	6.13907
Bm	CenPac tonal	2015-06-20 07:00:59	2015-06-20 07:01:05	23	18	5.95581
Bm	CenPac tonal	2015-06-20 07:01:56	2015-06-20 07:02:04	23	19	8.15488
Bp	20Hz	2015-06-22 02:34:57	2015-06-22 02:34:58	23	16	1.0079
Bp	20Hz	2015-06-22 08:30:16	2015-06-22 08:30:18	20	12	1.09953
Bp	20Hz	2015-06-27 21:00:36	2015-06-27 21:00:37	17	11	0.916279
Bp	20Hz	2015-06-28 10:18:50	2015-06-28 10:18:51	21	15	0.824649
Bp	20Hz	2015-07-01 11:57:07	2015-07-01 11:57:08	20	15	0.824649
Bp	20Hz	2015-07-01 11:57:37	2015-07-01 11:57:38	19	15	0.916279
Bp	20Hz	2015-07-01 11:58:08	2015-07-01 11:58:09	19	16	0.733018
Bp	20Hz	2015-07-01 11:58:38	2015-07-01 11:58:39	19	14	0.916279
Bp	20Hz	2015-07-01 12:01:25	2015-07-01 12:01:26	21	14	0.641397
Bp	20Hz	2015-07-01 12:01:56	2015-07-01 12:01:57	20	15	1.00791
Bp	20Hz	2015-07-01 12:02:30	2015-07-01 12:02:31	20	15	0.916279
Bp	20Hz	2015-07-01 12:04:01	2015-07-01 12:04:01	21	14	0.549766
Bp	20Hz	2015-07-01 12:05:11	2015-07-01 12:05:12	18	13	0.733018
Bp	20Hz	2015-07-01 21:15:57	2015-07-01 21:15:57	25	18	0.824649
Bp	20Hz	2015-07-02 18:43:40	2015-07-02 18:43:41	28	21	0.916279
Bp	20Hz	2015-07-02 18:51:22	2015-07-02 18:51:23	23	17	1.09953
Bp	20Hz	2015-07-02 18:57:03	2015-07-02 18:57:04	32	23	0.824649
Bp	20Hz	2015-07-02 18:58:51	2015-07-02 18:58:52	29	22	1.0079
Bp	20Hz	2015-07-02 19:00:05	2015-07-02 19:00:06	24	16	0.733028
Bp	20Hz	2015-07-02 21:31:45	2015-07-02 21:31:46	31	24	1.19116
Bp	20Hz	2015-07-02 21:38:50	2015-07-02 21:38:52	31	24	1.19116
Bp	20Hz	2015-07-02 21:39:18	2015-07-02 21:39:19	25	18	1.09953
Bp	20Hz	2015-07-02 21:39:49	2015-07-02 21:39:50	32	23	0.916279
Bp	20Hz	2015-07-02 21:44:40	2015-07-02 21:44:41	33	24	1.00791
Bp	20Hz	2015-07-02 21:45:44	2015-07-02 21:45:46	23	11	1.55767
Bp	20Hz	2015-07-02 21:47:12	2015-07-02 21:47:13	30	25	0.916279
Bp	20Hz	2015-07-02 21:54:21	2015-07-02 21:54:22	25	19	1.19116
Bp	20Hz	2015-07-02 22:13:13	2015-07-02 22:13:13	31	23	0.641397
Bp	20Hz	2015-07-02 22:13:47	2015-07-02 22:13:48	32	24	1.19116
Bp	20Hz	2015-07-02 22:16:18	2015-07-02 22:16:19	32	22	1.09954
Bp	20Hz	2015-07-03 00:04:19	2015-07-03 00:04:19	31	19	0.733028
Bp	20Hz	2015-07-03 01:15:30	2015-07-03 01:15:31	22	17	1.19116
Bp	20Hz	2015-07-03 08:08:51	2015-07-03 08:08:52	29	22	0.916279
Bp	20Hz	2015-07-03 08:16:55	2015-07-03 08:16:56	27	23	0.916279
Bp	20Hz	2015-07-03 22:00:05	2015-07-03 22:00:06	25	20	0.824649
Bp	20Hz	2015-07-03 22:00:05	2015-07-03 22:00:06	25	18	1.0079
Bp	20Hz	2015-07-03 22:42:52	2015-07-03 22:42:53	24	18	0.733028
Bp	20Hz	2015-07-03 22:43:53	2015-07-03 22:43:55	27	18	1.19116
Bp	20Hz	2015-07-04 09:51:24	2015-07-04 09:51:25	23	17	0.916279
Bp	20Hz	2015-07-04 13:52:14	2015-07-04 13:52:15	20	11	1.00791
Bp	20Hz	2015-07-04 14:17:15	2015-07-04 14:17:16	25	12	1.19116
Bp	20Hz	2015-07-04 18:29:40	2015-07-04 18:29:41	20	14	1.28279
Bp	20Hz	2015-07-04 19:18:24	2015-07-04 19:18:25	23	13	1.0079
Bp	20Hz	2015-07-04 21:15:24	2015-07-04 21:15:25	28	20	0.916279
Bp	20Hz	2015-07-07 00:06:53	2015-07-07 00:06:54	17	10	0.916279
Bp	20Hz	2015-07-07 00:07:14	2015-07-07 00:07:15	18	10	0.916279
Bp	20Hz	2015-07-07 00:08:09	2015-07-07 00:08:10	16	10	1.0079
Bp	20Hz	2015-07-07 06:18:08	2015-07-07 06:18:10	19	13	1.37442
Bp	20Hz	2015-07-07 06:20:46	2015-07-07 06:20:48	19	11	1.19116
UW	Other/Tonal	2015-07-11 22:09:49	2015-07-11 22:09:57	27	22	8.24651
UW	Other/Tonal	2015-07-11 22:11:02	2015-07-11 22:11:06	27	23	4.76465
UW	Other/Tonal	2015-07-11 22:13:18	2015-07-11 22:13:25	27	23	6.59722
UW	Other/Tonal	2015-07-11 22:16:43	2015-07-11 22:16:50	27	23	6.96372
UW	Other/Tonal	2015-07-12 04:58:02	2015-07-12 04:58:09	27	22	6.50559
UW	Other/Tonal	2015-07-12 04:59:12	2015-07-12 04:59:18	27	22	6.04744
UW	Other/Tonal	2015-07-12 05:02:37	2015-07-12 05:02:44	27	23	6.78047
UW	Other/Tonal	2015-07-12 05:03:47	2015-07-12 05:03:53	27	23	6.68884
UW	Other/Tonal	2015-07-12 05:09:28	2015-07-12 05:09:34	27	23	6.23069
UW	Other/Tonal	2015-07-12 05:10:38	2015-07-12 05:10:46	27	23	7.69674
UW	Other/Tonal	2015-07-12 05:12:59	2015-07-12 05:13:04	28	23	4.94791
UW	Other/Tonal	2015-07-12 05:16:25	2015-07-12 05:16:31	27	23	5.68093
Bp	20Hz	2015-07-16 22:37:30	2015-07-16 22:37:31	16	12	1.0079
Bp	20Hz	2015-07-17 04:34:23	2015-07-17 04:34:24	24	17	0.916279
Bp	20Hz	2015-07-17 04:37:47	2015-07-17 04:37:48	19	14	0.733018
Bp	20Hz	2015-07-17 04:38:39	2015-07-17 04:38:40	18	13	1.0079
Bp	20Hz	2015-07-17 04:39:49	2015-07-17 04:39:50	17	12	1.09953
Bp	20Hz	2015-07-18 04:18:15	2015-07-18 04:18:17	19	12	1.09953
Bp	20Hz	2015-07-18 04:20:54	2015-07-18 04:20:55	18	12	1.09954
Bp	20Hz	2015-07-22 11:08:26	2015-07-22 11:08:27	24	16	1.28278
Bp	20Hz	2015-07-22 11:08:41	2015-07-22 11:08:42	25	16	0.916279
Bp	20Hz	2015-07-22 11:09:11	2015-07-22 11:09:12	25	18	1.19116
Bp	20Hz	2015-07-22 11:09:26	2015-07-22 11:09:27	24	18	0.641397
Bp	20Hz	2015-07-22 11:09:57	2015-07-22 11:09:58	24	18	1.0079
Bp	20Hz	2015-07-22 11:14:48	2015-07-22 11:14:49	24	20	1.28279
Bp	20Hz	2015-07-22 11:15:03	2015-07-22 11:15:04	25	19	1.37442
Bp	20Hz	2015-07-22 11:15:18	2015-07-22 11:15:19
Bp	20Hz	2015-07-22 11:15:33	2015-07-22 11:15:34
Bp	20Hz	2015-07-22 11:16:03	2015-07-22 11:16:04
Bp	20Hz	2015-07-22 11:16:18	2015-07-22 11:16:19
Bp	20Hz	2015-07-22 11:16:49	2015-07-22 11:16:50
Bp	20Hz	2015-07-24 16:12:17	2015-07-24 16:12:17	26	21	0.641397
Bp	20Hz	2015-07-24 16:12:51	2015-07-24 16:12:51	25	20	0.641397
Bp	20Hz	2015-07-24 16:28:12	2015-07-24 16:28:13	25	22	0.916279
UW	Other/Tonal	2015-07-26 06:43:27	2015-07-26 06:43:35	27	23	8.61302
Bp	20Hz	2015-07-30 01:51:30	2015-07-30 01:51:31	19	15	1.0079
Bp	20Hz	2015-07-30 01:51:45	2015-07-30 01:51:46	20	14	0.916279
Bp	20Hz	2015-07-30 01:54:05	2015-07-30 01:54:06	20	14	1.09953
Bp	20Hz	2015-07-30 01:54:20	2015-07-30 01:54:21	20	15	1.0079
Bp	20Hz	2015-07-30 01:54:36	2015-07-30 01:54:37
Bp	20Hz	2015-07-30 01:54:51	2015-07-30 01:54:52
Bp	20Hz	2015-07-30 01:55:05	2015-07-30 01:55:06
Bp	20Hz	2015-07-30 01:55:35	2015-07-30 01:55:36
Bp	20Hz	2015-07-30 01:55:50	2015-07-30 01:55:51
Bp	20Hz	2015-07-30 01:56:05	2015-07-30 01:56:06
Bp	20Hz	2015-07-30 01:56:51	2015-07-30 01:56:52
Bp	20Hz	2015-07-30 01:57:05	2015-07-30 01:57:06
Bp	20Hz	2015-07-30 01:57:21	2015-07-30 01:57:22
Bp	20Hz	2015-07-30 01:57:35	2015-07-30 01:57:36
Bp	20Hz	2015-07-30 01:58:05	2015-07-30 01:58:06
Bp	20Hz	2015-07-30 01:58:20	2015-07-30 01:58:21
Bp	20Hz	2015-07-30 01:58:35	2015-07-30 01:58:36
Bp	20Hz	2015-07-30 01:58:50	2015-07-30 01:58:51
Bp	20Hz	2015-08-01 15:02:15	2015-08-01 15:02:16	18	12	1.00791
Bp	20Hz	2015-08-04 06:02:39	2015-08-04 06:02:41	24	16	1.28279
Bp	20Hz	2015-08-04 06:02:52	2015-08-04 06:02:53	24	16	1.19116
UW	Other/Tonal	2015-08-17 15:52:42	2015-08-17 15:52:45	31	27	3.43605
UW	Other/Tonal	2015-08-17 15:55:10	2015-08-17 15:55:17	31	26	6.29941
UW	Other/Tonal	2015-08-17 15:56:04	2015-08-17 15:56:08	31	26	3.83691
UW	Other/Tonal	2015-08-17 15:58:59	2015-08-17 15:59:04	31	26	4.5814
UW	Other/Tonal	2015-08-17 16:03:39	2015-08-17 16:03:43	31	26	3.95145
UW	Other/Tonal	2015-08-18 11:42:36	2015-08-18 11:42:40	31	26	4.12326
UW	Other/Tonal	2015-08-18 11:45:15	2015-08-18 11:45:18	30	26	3.26425
UW	Other/Tonal	2015-08-19 20:06:02	2015-08-19 20:06:07	31	26	4.86774
UW	Other/Tonal	2015-08-19 20:42:19	2015-08-19 20:42:23	31	26	3.66512
UW	Other/Tonal	2015-08-19 20:46:55	2015-08-19 20:46:59	32	26	4.18052
UW	Other/Tonal	2015-08-19 20:56:27	2015-08-19 20:56:30	30	25	3.43605
UW	Other/Tonal	2015-08-19 21:00:08	2015-08-19 21:00:12	30	26	4.86774
Bm	CenPac tonal	2015-08-22 15:18:01	2015-08-22 15:18:08	20	16	6.68065
Bm	CenPac tonal	2015-08-22 15:24:07	2015-08-22 15:24:10	20	16	3.68588
Bm	CenPac tonal	2015-08-22 15:25:10	2015-08-22 15:25:16	21	17	5.29845
Bm	CenPac tonal	2015-08-22 15:26:31	2015-08-22 15:26:35	21	16	4.14661
UW	Other/Tonal	2015-08-24 15:55:59	2015-08-24 15:56:05	31	26	5.32587
UW	Other/Tonal	2015-08-24 16:06:07	2015-08-24 16:06:12	30	26	4.925
UW	Other/Tonal	2015-08-24 16:23:08	2015-08-24 16:23:13	30	26	5.15408
UW	Other/Tonal	2015-08-24 16:24:00	2015-08-24 16:24:05	31	26	5.0968
UW	Other/Tonal	2015-08-24 16:24:54	2015-08-24 16:24:58	30	25	4.12326
UW	Other/Tonal	2015-08-24 17:09:02	2015-08-24 17:09:06	31	26	4.63866
UW	Other/Tonal	2015-08-26 06:18:37	2015-08-26 06:18:43	31	26	6.35668
Bm	CenPac tonal	2015-09-01 21:54:11	2015-09-01 21:54:21	23	18	9.85813
UW	Other/Tonal	2015-09-03 13:34:35	2015-09-03 13:34:39	30	24	3.89419
Bm	CenPac tonal	2015-09-04 13:10:51	2015-09-04 13:10:58	23	18	6.07536
Bm	CenPac tonal	2015-09-06 04:36:55	2015-09-06 04:37:04	22	17	8.48258
Bm	CenPac tonal	2015-09-06 05:11:15	2015-09-06 05:11:25	22	19	10.3167
Bm	CenPac tonal	2015-09-07 00:05:55	2015-09-07 00:06:04	22	17	9.05572
Bm	CenPac tonal	2015-09-09 20:19:00	2015-09-09 20:19:06	22	17	5.95501
Bm	CenPac tonal	2015-09-09 20:22:36	2015-09-09 20:22:44	22	18	8.10542
Bm	CenPac tonal	2015-09-13 21:47:36	2015-09-13 21:47:42	21	17	6.44231
Bp	20Hz	2015-09-28 12:21:03	2015-09-28 12:21:04	30	20	0.991123
Bp	20Hz	2015-09-28 12:21:25	2015-09-28 12:21:26	27	21	0.660749
Bp	20Hz	2015-09-28 12:22:11	2015-09-28 12:22:12	30	20	0.660749
Bp	20Hz	2015-09-28 12:22:35	2015-09-28 12:22:36	26	21	0.660759
Bp	20Hz	2015-09-28 12:34:57	2015-09-28 12:34:58	23	20	1.3215
Bp	20Hz	2015-09-28 12:35:15	2015-09-28 12:35:16	25	19	0.825936
Bp	20Hz	2015-09-28 12:35:37	2015-09-28 12:35:38	30	19	1.3215
Bp	20Hz	2015-09-28 12:36:15	2015-09-28 12:36:16	25	19	0.991123
Bp	20Hz	2015-09-28 12:36:54	2015-09-28 12:36:56	27	17	1.3215
Bp	20Hz	2015-09-28 12:39:06	2015-09-28 12:39:08	25	18	1.3215
Bp	20Hz	2015-09-28 12:39:22	2015-09-28 12:39:23	26	20	0.991123
Bp	20Hz	2015-09-28 12:39:46	2015-09-28 12:39:47	28	21	0.991123
Bm	CenPac tonal	2015-10-05 06:36:00	2015-10-05 06:36:06	22	17	5.8785
Bp	20Hz	2015-10-24 08:37:10	2015-10-24 08:37:12	20	15	2.02002
Bp	20Hz	2015-10-24 08:37:45	2015-10-24 08:37:47	21	14	1.53521
Bp	20Hz	2015-10-24 08:38:04	2015-10-24 08:38:05	22	17	1.29281
Bp	20Hz	2015-10-24 08:38:54	2015-10-24 08:38:56	19	14	1.69681
Bp	20Hz	2015-10-24 08:39:14	2015-10-24 08:39:16	24	18	1.45442
Bp	20Hz	2015-10-24 08:40:02	2015-10-24 08:40:04	20	14	1.69681
Bp	20Hz	2015-10-24 08:40:36	2015-10-24 08:40:37	21	15	1.45442
Bp	20Hz	2015-10-30 00:12:43	2015-10-30 00:12:44	23	16	1.03465
Bp	20Hz	2015-10-30 00:13:21	2015-10-30 00:13:22	27	18	0.919699
Bp	20Hz	2015-10-30 00:13:59	2015-10-30 00:14:00	23	16	1.14962
Bp	20Hz	2015-10-30 00:15:11	2015-10-30 00:15:12	25	17	0.689767
Bp	20Hz	2015-10-30 00:15:30	2015-10-30 00:15:31	22	13	0.804733
UW	Other/Tonal	2015-11-06 22:30:11	2015-11-06 22:30:14	30	26	3.5638
UW	Other/Tonal	2015-11-06 22:31:04	2015-11-06 22:31:08	31	26	4.18052
UW	Other/Tonal	2015-11-06 22:35:49	2015-11-06 22:35:53	30	26	4.00872
UW	Other/Tonal	2015-11-07 02:30:12	2015-11-07 02:30:17	30	26	4.98226
UW	Other/Tonal	2015-11-07 02:36:14	2015-11-07 02:36:18	31	26	3.89419
UW	Other/Tonal	2015-11-07 02:37:03	2015-11-07 02:37:07	31	26	3.32151
UW	Other/Tonal	2015-11-07 02:37:03	2015-11-07 02:37:07	31	26	3.32151
UW	Other/Tonal	2015-11-07 02:37:55	2015-11-07 02:37:59	31	26	3.72238
Bp	20Hz	2015-11-12 01:05:24	2015-11-12 01:05:25	28	20	0.804733
Bp	20Hz	2015-11-12 01:06:00	2015-11-12 01:06:00	26	19	0.689767
Bp	20Hz	2015-11-12 01:06:35	2015-11-12 01:06:36	26	18	1.03466
Bp	20Hz	2015-11-23 06:25:04	2015-11-23 06:25:05	31	18	0.925945
Bp	20Hz	2015-11-24 22:37:37	2015-11-24 22:37:38	18	14	1.27318
Bp	20Hz	2015-11-24 22:37:54	2015-11-24 22:37:55	19	13	1.15744
Bp	20Hz	2015-11-24 22:38:11	2015-11-24 22:38:12	17	13	1.0417
Bp	20Hz	2015-11-24 22:38:49	2015-11-24 22:38:50	19	13	0.925945
Bp	20Hz	2015-11-24 22:39:07	2015-11-24 22:39:08	18	13	1.04169
Bp	20Hz	2015-11-24 22:39:27	2015-11-24 22:39:28	19	14	1.0417
Bp	20Hz	2015-11-24 22:58:34	2015-11-24 22:58:35	20	13	1.04169
Bp	20Hz	2015-11-24 22:58:54	2015-11-24 22:58:55	22	13	1.0417
Bp	20Hz	2015-11-24 22:59:12	2015-11-24 22:59:13	20	14	1.15744
Bp	20Hz	2015-11-24 22:59:52	2015-11-24 22:59:53	19	14	0.925945
Bp	20Hz	2015-11-24 23:00:17	2015-11-24 23:00:18	19	14	1.27318
Bp	20Hz	2015-11-24 23:00:37	2015-11-24 23:00:38	20	14	0.925956
Bp	20Hz	2015-11-24 23:01:16	2015-11-24 23:01:17	19	12	0.925956
Bp	20Hz	2015-11-24 23:01:36	2015-11-24 23:01:37	20	12	1.27318
Bp	20Hz	2015-11-24 23:01:57	2015-11-24 23:01:58	19	13	0.810205
Bp	20Hz	2015-11-24 23:04:11	2015-11-24 23:04:11	25	19	0.694464
Bp	20Hz	2015-11-24 23:04:33	2015-11-24 23:04:34	19	13	0.925945
Bp	20Hz	2015-11-24 23:04:57	2015-11-24 23:04:58	20	13	1.0417
Bp	20Hz	2015-11-24 23:05:32	2015-11-24 23:05:33	20	13	0.925945
Bp	20Hz	2015-11-24 23:05:50	2015-11-24 23:05:51	20	14	0.694464
Bp	20Hz	2015-11-24 23:06:08	2015-11-24 23:06:09	22	13	0.694464
Bp	20Hz	2015-11-24 23:06:55	2015-11-24 23:06:55	20	13	0.694464
Bp	20Hz	2015-11-24 23:07:12	2015-11-24 23:07:14	22	13	1.15744
Bp	20Hz	2015-11-24 23:07:33	2015-11-24 23:07:34	21	12	0.810205
Bp	20Hz	2015-11-24 23:08:14	2015-11-24 23:08:15	23	13	0.925945
Bp	20Hz	2015-11-24 23:08:33	2015-11-24 23:08:33	22	14	0.694464
Bp	20Hz	2015-11-24 23:08:52	2015-11-24 23:08:52	21	14	0.810205
Bp	20Hz	2015-11-24 23:11:17	2015-11-24 23:11:17	20	13	0.925945
Bp	20Hz	2015-11-24 23:11:35	2015-11-24 23:11:36	20	12	0.810205
Bp	20Hz	2015-11-24 23:11:53	2015-11-24 23:11:54	20	14	1.0417
Bp	20Hz	2015-11-24 23:12:10	2015-11-24 23:12:12	22	14	1.27318
Bp	20Hz	2015-11-24 23:12:30	2015-11-24 23:12:31	20	14	0.925945
Bp	20Hz	2015-11-24 23:12:50	2015-11-24 23:12:51	22	14	0.810205
Bp	20Hz	2015-11-24 23:13:08	2015-11-24 23:13:09	20	12	0.810205
Bp	20Hz	2015-11-24 23:15:32	2015-11-24 23:15:33	19	15	0.925945
Bp	20Hz	2015-11-24 23:15:49	2015-11-24 23:15:50	19	13	0.925956
Bp	20Hz	2015-11-24 23:18:07	2015-11-24 23:18:08	18	13	1.04169
Bp	20Hz	2015-11-24 23:18:26	2015-11-24 23:18:27	21	15	0.810205
Bp	20Hz	2015-11-24 23:18:45	2015-11-24 23:18:46	20	13	0.925945
Bp	20Hz	2015-11-24 23:19:39	2015-11-24 23:19:41	19	13	1.38892
Bp	20Hz	2015-11-24 23:20:16	2015-11-24 23:20:18	19	14	1.50467
Bp	20Hz	2015-11-24 23:20:55	2015-11-24 23:20:57	18	14	1.27318
Bp	20Hz	2015-11-24 23:21:32	2015-11-24 23:21:33	18	14	1.27318
Bp	20Hz	2015-11-24 23:34:02	2015-11-24 23:34:03	19	14	0.694464
Bp	20Hz	2015-11-24 23:34:19	2015-11-24 23:34:20	19	15	0.925945
Bp	20Hz	2015-11-24 23:34:57	2015-11-24 23:34:58	19	14	0.810205
Bp	20Hz	2015-11-24 23:35:17	2015-11-24 23:35:18	20	14	0.925945
Bp	20Hz	2015-11-24 23:35:35	2015-11-24 23:35:36	20	13	1.27318
Bp	20Hz	2015-11-24 23:36:08	2015-11-24 23:36:09	17	13	0.694464
Bp	20Hz	2015-11-24 23:36:28	2015-11-24 23:36:28	19	13	0.694464
Bp	20Hz	2015-11-24 23:36:47	2015-11-24 23:36:47	17	14	0.810205
Bp	20Hz	2015-11-24 23:39:19	2015-11-24 23:39:20	19	15	0.810205
Bp	20Hz	2015-11-24 23:39:36	2015-11-24 23:39:37	22	13	0.925945
Bp	20Hz	2015-11-24 23:40:01	2015-11-24 23:40:01	21	15	0.694464
Bp	20Hz	2015-11-24 23:40:37	2015-11-24 23:40:37	22	15	0.810205
Bp	20Hz	2015-11-24 23:40:53	2015-11-24 23:40:54	22	13	0.810205
Bp	20Hz	2015-11-26 15:05:24	2015-11-26 15:05:25	17	11	0.916149
Bp	20Hz	2015-11-26 15:05:39	2015-11-26 15:05:39	20	14	0.687122
Bp	20Hz	2015-11-26 15:06:04	2015-11-26 15:06:05	19	13	1.03068
Bp	20Hz	2015-11-26 15:06:21	2015-11-26 15:06:23	20	12	1.48876
Bp	20Hz	2015-11-26 15:07:01	2015-11-26 15:07:01	26	16	0.687122
Bp	20Hz	2015-11-26 15:07:56	2015-11-26 15:07:57	24	17	0.801635
Bp	20Hz	2015-11-26 15:09:37	2015-11-26 15:09:38	21	12	0.916149
Bp	20Hz	2015-11-26 15:09:56	2015-11-26 15:09:57	19	13	0.916159
Bp	20Hz	2015-11-26 15:14:19	2015-11-26 15:14:19	21	15	0.687112
Bp	20Hz	2015-11-26 15:14:44	2015-11-26 15:14:45	21	14	1.03067
Bp	20Hz	2015-11-26 15:15:20	2015-11-26 15:15:21	20	13	1.1452
Bp	20Hz	2015-11-26 15:15:37	2015-11-26 15:15:39	22	15	1.1452
Bp	20Hz	2015-11-26 15:16:14	2015-11-26 15:16:15	25	16	0.687112
Bp	20Hz	2015-11-26 15:16:46	2015-11-26 15:16:47	23	16	1.03067
Bp	20Hz	2015-11-27 21:25:08	2015-11-27 21:25:09	20	12	1.03067
Bp	20Hz	2015-11-27 21:25:29	2015-11-27 21:25:30	20	13	1.03067
Bp	20Hz	2015-11-27 21:25:55	2015-11-27 21:25:56	20	13	1.1452
Bp	20Hz	2015-11-27 21:26:38	2015-11-27 21:26:39	20	13	1.25971
Bp	20Hz	2015-11-27 21:26:56	2015-11-27 21:26:57	22	14	1.03067
Bp	20Hz	2015-11-27 21:27:16	2015-11-27 21:27:17	19	14	1.25971
Bp	20Hz	2015-11-27 21:27:35	2015-11-27 21:27:36	20	13	1.25971
Bp	20Hz	2015-11-27 21:27:55	2015-11-27 21:27:56	21	13	1.03067
Bp	20Hz	2015-11-27 21:28:23	2015-11-27 21:28:24	20	14	1.25971
Bp	20Hz	2015-11-27 21:28:42	2015-11-27 21:28:44	20	12	1.25971
Bp	20Hz	2015-11-27 21:32:05	2015-11-27 21:32:06	21	11	1.1452
Bp	20Hz	2015-11-27 21:32:25	2015-11-27 21:32:26	22	12	0.801635
Bp	20Hz	2015-11-27 21:32:53	2015-11-27 21:32:55	20	12	1.25971
Bp	20Hz	2015-11-27 21:33:36	2015-11-27 21:33:37	20	12	1.03067
Bp	20Hz	2015-11-27 21:33:54	2015-11-27 21:33:55	21	13	1.03067
Bp	20Hz	2015-11-27 21:34:18	2015-11-27 21:34:19	20	13	1.03067
Bp	20Hz	2015-11-27 21:34:38	2015-11-27 21:34:39	20	13	1.03067
Bp	20Hz	2015-11-27 21:34:58	2015-11-27 21:34:59	20	14	1.03067
Bp	20Hz	2015-11-27 21:35:19	2015-11-27 21:35:20	20	13	0.801635
Bp	20Hz	2015-11-27 21:35:38	2015-11-27 21:35:39	19	13	1.03067
Bp	20Hz	2015-11-27 21:35:58	2015-11-27 21:35:59	19	13	1.14519
Bp	20Hz	2015-11-27 21:36:16	2015-11-27 21:36:17	19	13	1.14519
Bp	20Hz	2015-11-27 21:36:40	2015-11-27 21:36:40	19	12	0.687122
Bp	20Hz	2015-11-27 21:36:58	2015-11-27 21:36:59	18	12	1.37423
Bp	20Hz	2015-11-27 21:39:24	2015-11-27 21:39:25	20	13	1.03067
Bp	20Hz	2015-11-27 21:39:42	2015-11-27 21:39:43	20	11	1.1452
Bp	20Hz	2015-11-27 21:40:02	2015-11-27 21:40:03	19	12	0.916149
Bp	20Hz	2015-11-27 21:40:22	2015-11-27 21:40:23	20	14	1.03068
Bp	20Hz	2015-11-29 00:29:28	2015-11-29 00:29:29	22	17	1.1474
Bp	20Hz	2015-11-29 00:29:48	2015-11-29 00:29:49	22	14	1.1474
Bp	20Hz	2015-11-29 00:30:05	2015-11-29 00:30:06	24	14	1.1474
Bp	20Hz	2015-11-29 00:30:48	2015-11-29 00:30:49	22	15	1.03265
Bp	20Hz	2015-11-29 00:38:20	2015-11-29 00:38:21	17	9	0.688439
Bp	20Hz	2015-11-29 00:38:47	2015-11-29 00:38:48	19	14	1.1474
Bp	20Hz	2015-11-29 00:39:04	2015-11-29 00:39:06	21	13	2.86849
Bp	20Hz	2015-11-29 00:39:34	2015-11-29 00:39:35	20	14	1.95057
Bp	20Hz	2015-11-29 00:40:17	2015-11-29 00:40:18	19	13	1.1474
Bp	20Hz	2015-11-29 00:40:34	2015-11-29 00:40:35	22	14	1.26213
Bp	20Hz	2015-11-29 00:43:00	2015-11-29 00:43:01	18	13	0.917919
Bp	20Hz	2015-11-29 00:43:17	2015-11-29 00:43:19	20	12	1.1474
Bp	20Hz	2015-11-29 00:43:46	2015-11-29 00:43:48	20	14	1.60636
Bp	20Hz	2015-11-29 00:44:13	2015-11-29 00:44:14	21	13	0.803184
Bp	20Hz	2015-11-29 00:50:43	2015-11-29 00:50:44	22	14	1.26214
Bp	20Hz	2015-11-29 01:00:24	2015-11-29 01:00:25	20	16	1.26213
Bp	20Hz	2015-11-29 01:01:10	2015-11-29 01:01:12	21	14	1.26214
Bp	20Hz	2015-11-29 01:01:54	2015-11-29 01:01:55	23	16	1.03266
Bp	20Hz	2015-11-29 01:04:45	2015-11-29 01:04:46	27	18	0.803174
Bp	20Hz	2015-11-29 01:05:13	2015-11-29 01:05:14	27	18	0.803184
Bp	20Hz	2015-11-29 01:05:47	2015-11-29 01:05:48	26	17	0.803174
Bp	20Hz	2015-11-29 01:07:16	2015-11-29 01:07:17	20	13	0.917919
Bp	20Hz	2015-11-29 01:07:39	2015-11-29 01:07:41	20	14	1.26214
Bp	20Hz	2015-11-29 01:08:08	2015-11-29 01:08:09	20	15	1.1474
Bp	20Hz	2015-11-29 01:08:18	2015-11-29 01:08:19	25	16	1.26214
Bp	20Hz	2015-11-29 01:08:35	2015-11-29 01:08:36	22	14	0.803184
Bp	20Hz	2015-11-29 01:08:46	2015-11-29 01:08:48	26	16	1.1474
Bp	20Hz	2015-11-29 01:11:09	2015-11-29 01:11:10	18	13	1.03265
Bp	20Hz	2015-11-29 01:11:19	2015-11-29 01:11:21	32	16	1.49161
Bp	20Hz	2015-11-29 01:11:37	2015-11-29 01:11:37	20	14	0.573704
Bp	20Hz	2015-11-29 01:11:45	2015-11-29 01:11:46	29	19	0.803184
Bp	20Hz	2015-11-29 01:12:07	2015-11-29 01:12:08	20	14	1.03266
Bp	20Hz	2015-11-29 01:12:37	2015-11-29 01:12:38	18	13	1.1474
Bp	20Hz	2015-11-29 01:12:54	2015-11-29 01:12:55	19	14	0.917919
Bp	20Hz	2015-11-29 01:13:16	2015-11-29 01:13:17	19	13	1.37688
Bp	20Hz	2015-11-29 01:13:58	2015-11-29 01:14:00	20	13	1.83584
Bp	20Hz	2015-11-29 01:14:10	2015-11-29 01:14:11	21	16	1.03265
Bp	20Hz	2015-11-29 01:14:27	2015-11-29 01:14:28	18	14	1.26213
Bp	20Hz	2015-11-29 01:14:43	2015-11-29 01:14:44	21	15	1.26214
Bp	20Hz	2015-11-29 01:15:11	2015-11-29 01:15:12	19	15	1.03265
Bp	20Hz	2015-11-29 01:15:21	2015-11-29 01:15:22	22	16	0.917919
Bp	20Hz	2015-11-29 01:46:52	2015-11-29 01:46:53	24	20	0.917919
Bp	20Hz	2015-11-29 01:47:04	2015-11-29 01:47:05	26	18	1.1474
Bp	20Hz	2015-11-29 01:47:30	2015-11-29 01:47:31	20	14	1.49161
Bp	20Hz	2015-11-29 01:47:47	2015-11-29 01:47:49	20	14	1.60637
Bp	20Hz	2015-11-29 01:48:11	2015-11-29 01:48:13	20	14	1.60636
Bp	20Hz	2015-11-29 01:48:28	2015-11-29 01:48:29	21	14	1.60636
Bp	20Hz	2015-11-29 01:48:55	2015-11-29 01:48:56	21	14	1.37688
Bp	20Hz	2015-11-29 01:49:21	2015-11-29 01:49:21	22	14	0.573694
Bp	20Hz	2015-11-29 01:50:09	2015-11-29 01:50:11	20	13	1.83584
Bp	20Hz	2015-11-29 01:50:20	2015-11-29 01:50:22	23	15	1.1474
Bp	20Hz	2015-11-29 01:50:38	2015-11-29 01:50:39	21	14	1.26214
Bp	20Hz	2015-11-29 01:50:50	2015-11-29 01:50:51	23	16	0.917919
Bp	20Hz	2015-11-29 01:53:08	2015-11-29 01:53:10	22	12	1.37688
Bp	20Hz	2015-11-29 01:53:39	2015-11-29 01:53:40	19	13	1.03265
Bp	20Hz	2015-11-29 01:53:50	2015-11-29 01:53:51	25	18	1.37688
Bp	20Hz	2015-11-29 01:54:33	2015-11-29 01:54:34	20	13	1.49162
Bp	20Hz	2015-11-29 01:54:55	2015-11-29 01:54:56	20	14	1.26213
Bp	20Hz	2015-11-29 01:55:53	2015-11-29 01:55:54	20	14	1.03265
Bp	20Hz	2015-11-29 01:56:20	2015-11-29 01:56:22	21	13	1.49162
Bp	20Hz	2015-11-29 01:56:37	2015-11-29 01:56:39	21	12	1.37688
Bp	20Hz	2015-11-29 01:57:01	2015-11-29 01:57:02	21	13	1.26213
Bp	20Hz	2015-11-29 01:57:18	2015-11-29 01:57:19	19	14	1.03265
Bp	20Hz	2015-11-29 01:57:28	2015-11-29 01:57:29	22	16	1.1474
Bp	20Hz	2015-11-29 01:57:57	2015-11-29 01:57:58	25	16	1.03266
Bp	20Hz	2015-12-01 14:47:06	2015-12-01 14:47:07	28	15	1.03765
Bp	20Hz	2015-12-01 14:51:29	2015-12-01 14:51:30	33	17	1.38354
Bp	20Hz	2015-12-01 14:51:38	2015-12-01 14:51:40	24	12	1.61413
Bp	20Hz	2015-12-01 15:15:22	2015-12-01 15:15:23	22	15	1.61413
Bp	20Hz	2015-12-01 15:18:05	2015-12-01 15:18:07	22	15	1.26825
Bp	20Hz	2015-12-01 15:22:07	2015-12-01 15:22:08	33	17	1.26825
Bp	20Hz	2015-12-01 16:14:31	2015-12-01 16:14:33	20	11	1.49884
Bp	20Hz	2015-12-01 16:15:27	2015-12-01 16:15:28	19	12	1.61413
Bp	20Hz	2015-12-01 16:19:39	2015-12-01 16:19:41	17	11	1.61413
Bp	20Hz	2015-12-01 16:20:57	2015-12-01 16:20:59	22	15	1.61413
Bp	20Hz	2015-12-01 16:21:08	2015-12-01 16:21:08	22	15	0.691769
Bp	20Hz	2015-12-01 16:21:26	2015-12-01 16:21:27	20	14	1.38354
Bp	20Hz	2015-12-01 16:33:37	2015-12-01 16:33:38	34	16	1.49884
Bp	20Hz	2015-12-01 16:33:57	2015-12-01 16:33:58	32	14	1.84473
Bp	20Hz	2015-12-01 17:03:25	2015-12-01 17:03:27	19	12	1.61413
Bp	20Hz	2015-12-01 17:57:54	2015-12-01 17:57:55	31	17	1.03766
Bp	20Hz	2015-12-01 17:59:05	2015-12-01 17:59:06	27	17	0.922365
Bp	20Hz	2015-12-01 20:38:03	2015-12-01 20:38:04	23	7	1.15295
Bp	20Hz	2015-12-01 20:44:07	2015-12-01 20:44:07	27	17	0.807067
Bp	20Hz	2015-12-01 20:47:35	2015-12-01 20:47:36	29	17	1.03765
Bp	20Hz	2015-12-01 23:40:32	2015-12-01 23:40:33	24	15	1.15296
Bp	20Hz	2015-12-02 07:31:25	2015-12-02 07:31:26	22	12	1.03765
Bp	20Hz	2015-12-02 07:56:24	2015-12-02 07:56:25	29	18	1.03765
Bp	20Hz	2015-12-02 07:56:57	2015-12-02 07:56:58	22	15	0.691769
Bp	20Hz	2015-12-02 07:57:42	2015-12-02 07:57:43	26	18	1.03765
Bp	20Hz	2015-12-02 08:07:34	2015-12-02 08:07:36	18	12	1.61413
Bp	20Hz	2015-12-02 13:47:56	2015-12-02 13:47:57	27	12	0.922355
Bp	20Hz	2015-12-02 13:49:22	2015-12-02 13:49:23	25	18	1.15295
Bp	20Hz	2015-12-02 13:50:18	2015-12-02 13:50:19	27	17	1.03765
Bp	20Hz	2015-12-02 13:50:43	2015-12-02 13:50:45	26	12	1.38354
Bp	20Hz	2015-12-02 14:52:13	2015-12-02 14:52:14	27	12	1.03765
Bp	20Hz	2015-12-02 15:00:22	2015-12-02 15:00:23	35	7	1.03765
Bp	20Hz	2015-12-02 16:06:25	2015-12-02 16:06:26	29	18	0.922365
Bp	20Hz	2015-12-02 17:20:43	2015-12-02 17:20:44	24	14	1.03766
Bp	20Hz	2015-12-02 17:23:15	2015-12-02 17:23:16	29	16	1.03765
Bp	20Hz	2015-12-02 17:39:12	2015-12-02 17:39:13	31	17	0.691769
Bp	20Hz	2015-12-02 21:51:06	2015-12-02 21:51:06	32	16	0.807067
Bp	20Hz	2015-12-02 21:58:27	2015-12-02 21:58:27	30	12	0.922365
Bp	20Hz	2015-12-02 22:03:31	2015-12-02 22:03:32	28	16	0.691779
Bp	20Hz	2015-12-02 22:38:27	2015-12-02 22:38:28	25	19	0.807067
Bp	20Hz	2015-12-03 00:20:33	2015-12-03 00:20:33	27	18	0.691779
Bp	20Hz	2015-12-03 09:24:09	2015-12-03 09:24:10	32	10	1.15295
Bp	20Hz	2015-12-03 09:26:22	2015-12-03 09:26:22	32	11	0.807067
Bp	20Hz	2015-12-03 13:51:38	2015-12-03 13:51:39	31	18	1.03765
Bp	20Hz	2015-12-03 20:03:47	2015-12-03 20:03:49	30	17	1.15295
Bp	20Hz	2015-12-03 21:09:16	2015-12-03 21:09:17	22	17	1.15295
Bp	20Hz	2015-12-03 21:48:12	2015-12-03 21:48:13	25	17	0.691769
Bp	20Hz	2015-12-03 21:51:16	2015-12-03 21:51:17	24	18	0.807067
Bp	20Hz	2015-12-03 22:12:10	2015-12-03 22:12:11	26	19	0.691769
Bp	20Hz	2015-12-04 00:04:15	2015-12-04 00:04:16	26	14	1.03766
Bm	CenPac tonal	2015-12-04 00:11:03	2015-12-04 00:11:09	21	17	5.64947
Bm	CenPac tonal	2015-12-04 00:14:34	2015-12-04 00:14:41	23	16	7.60948
Bp	20Hz	2015-12-04 02:59:43	2015-12-04 02:59:44	32	18	1.15295
Bp	20Hz	2015-12-04 03:01:49	2015-12-04 03:01:49	32	14	0.922365
Bp	20Hz	2015-12-04 03:01:54	2015-12-04 03:01:55	32	11	1.03766
Bp	20Hz	2015-12-04 03:02:28	2015-12-04 03:02:29	31	11	1.03766
Bp	20Hz	2015-12-04 10:57:52	2015-12-04 10:57:52	22	13	0.807067
Bp	20Hz	2015-12-04 20:22:53	2015-12-04 20:22:53	22	10	0.807067
Bp	20Hz	2015-12-05 07:41:36	2015-12-05 07:41:36	33	16	0.800861
Bp	20Hz	2015-12-05 07:43:10	2015-12-05 07:43:11	17	11	1.02968
Bp	20Hz	2015-12-05 07:59:12	2015-12-05 07:59:12	32	19	0.686458
Bp	20Hz	2015-12-05 08:02:06	2015-12-05 08:02:07	24	17	0.800871
Bp	20Hz	2015-12-05 08:02:43	2015-12-05 08:02:44	20	13	1.02969
Bp	20Hz	2015-12-05 08:04:16	2015-12-05 08:04:17	24	17	0.800861
Bp	20Hz	2015-12-05 08:09:15	2015-12-05 08:09:16	26	19	0.915274
Bp	20Hz	2015-12-05 08:10:07	2015-12-05 08:10:07	20	11	0.686448
Bp	20Hz	2015-12-05 09:02:48	2015-12-05 09:02:49	23	13	0.915274
Bp	20Hz	2015-12-05 09:05:16	2015-12-05 09:05:17	26	13	1.02968
Bp	20Hz	2015-12-05 09:05:33	2015-12-05 09:05:34	23	16	1.02969
Bp	20Hz	2015-12-05 09:19:29	2015-12-05 09:19:30	23	15	1.1441
Bp	20Hz	2015-12-05 09:30:50	2015-12-05 09:30:51	30	16	0.915274
UW	Other/Tonal	2015-12-05 09:49:46	2015-12-05 09:49:52	28	24	6.63574
Bp	20Hz	2015-12-05 21:49:37	2015-12-05 21:49:38	22	14	0.800861
Bp	20Hz	2015-12-05 21:51:25	2015-12-05 21:51:25	18	12	0.915274
Bp	20Hz	2015-12-06 17:20:02	2015-12-06 17:20:03	21	16	0.915274
Bp	20Hz	2015-12-06 17:20:20	2015-12-06 17:20:21	27	18	1.02968
Bp	20Hz	2015-12-06 22:13:12	2015-12-06 22:13:12	31	16	0.800861
Bm	CenPac tonal	2015-12-06 23:07:09	2015-12-06 23:07:15	22	16	6.17809
Bp	20Hz	2015-12-06 23:37:22	2015-12-06 23:37:22	31	18	0.686458
Bp	20Hz	2015-12-06 23:38:27	2015-12-06 23:38:28	32	16	1.02969
Bm	CenPac tonal	2015-12-06 23:46:14	2015-12-06 23:46:19	22	17	4.9196
Bm	CenPac tonal	2015-12-06 23:49:01	2015-12-06 23:49:08	21	16	7.09337
Bm	CenPac tonal	2015-12-06 23:53:13	2015-12-06 23:53:20	22	15	7.32219
Bm	CenPac tonal	2015-12-06 23:53:29	2015-12-06 23:53:34	20	16	4.46197
Bm	CenPac tonal	2015-12-06 23:56:08	2015-12-06 23:56:16	21	16	7.66542
Bm	CenPac tonal	2015-12-06 23:59:01	2015-12-06 23:59:09	22	16	7.77982
Bm	CenPac tonal	2015-12-07 00:04:48	2015-12-07 00:04:54	20	16	5.26283
Bp	20Hz	2015-12-07 00:05:10	2015-12-07 00:05:11	21	11	0.800861
Bp	20Hz	2015-12-07 00:06:16	2015-12-07 00:06:17	22	11	0.915274
Bm	CenPac tonal	2015-12-07 00:11:02	2015-12-07 00:11:11	20	16	8.58069
Bp	20Hz	2015-12-07 00:11:53	2015-12-07 00:11:54	22	13	1.02969
Bm	CenPac tonal	2015-12-07 00:14:04	2015-12-07 00:14:10	21	16	5.37723
Bm	CenPac tonal	2015-12-07 00:24:17	2015-12-07 00:24:28	21	16	10.6401
Bp	20Hz	2015-12-07 09:19:27	2015-12-07 09:19:28	26	14	0.800861
Bp	20Hz	2015-12-07 09:20:04	2015-12-07 09:20:05	24	14	0.686458
Bp	20Hz	2015-12-07 09:20:44	2015-12-07 09:20:45	29	18	1.1441
Bp	20Hz	2015-12-07 09:23:21	2015-12-07 09:23:22	29	15	0.800871
Bp	20Hz	2015-12-07 09:23:58	2015-12-07 09:23:58	29	14	0.572045
Bp	20Hz	2015-12-07 09:34:19	2015-12-07 09:34:20	29	18	1.02968
Bp	20Hz	2015-12-07 09:44:18	2015-12-07 09:44:18	22	12	0.686458
Bp	20Hz	2015-12-07 09:45:34	2015-12-07 09:45:35	20	11	1.02968
Bp	20Hz	2015-12-07 10:02:00	2015-12-07 10:02:01	28	12	1.14409
Bp	20Hz	2015-12-07 10:08:15	2015-12-07 10:08:16	29	19	0.915274
Bp	20Hz	2015-12-07 10:09:10	2015-12-07 10:09:11	22	12	0.800861
Bp	20Hz	2015-12-07 10:09:44	2015-12-07 10:09:45	22	12	0.915274
Bp	20Hz	2015-12-08 01:05:48	2015-12-08 01:05:49	20	12	0.800861
Bp	20Hz	2015-12-08 01:19:11	2015-12-08 01:19:12	23	10	0.686458
Bp	20Hz	2015-12-08 01:43:08	2015-12-08 01:43:09	20	6	0.800861
Bp	20Hz	2015-12-08 01:43:32	2015-12-08 01:43:33	28	19	0.915274
Bp	20Hz	2015-12-08 01:43:48	2015-12-08 01:43:49	28	23	1.2585
Bp	20Hz	2015-12-08 01:43:56	2015-12-08 01:43:57	29	21	0.915274
Bp	20Hz	2015-12-08 12:34:11	2015-12-08 12:34:12	24	19	1.14409
Bp	20Hz	2015-12-08 12:34:33	2015-12-08 12:34:34	23	18	1.02969
Bp	20Hz	2015-12-10 11:35:39	2015-12-10 11:35:39	21	10	0.572045
Bp	20Hz	2015-12-11 06:08:11	2015-12-11 06:08:11	32	22	0.805508
Bp	20Hz	2015-12-11 06:08:15	2015-12-11 06:08:16	31	19	0.690431
Bp	20Hz	2015-12-11 11:33:35	2015-12-11 11:33:36	33	14	1.38087
Bp	20Hz	2015-12-12 13:26:47	2015-12-12 13:26:48	21	15	1.38087
Bp	20Hz	2015-12-12 13:27:14	2015-12-12 13:27:15	22	12	1.26579
Bp	20Hz	2015-12-12 13:27:32	2015-12-12 13:27:33	23	14	1.49594
Bp	20Hz	2015-12-12 13:28:01	2015-12-12 13:28:02	22	13	0.690431
Bp	20Hz	2015-12-12 13:28:20	2015-12-12 13:28:22	23	14	1.26579
Bp	20Hz	2015-12-12 13:28:49	2015-12-12 13:28:49	21	13	0.690441
Bp	20Hz	2015-12-12 13:31:24	2015-12-12 13:31:25	22	14	1.15073
Bp	20Hz	2015-12-12 13:31:51	2015-12-12 13:31:52	20	14	1.15072
Bp	20Hz	2015-12-12 13:32:11	2015-12-12 13:32:12	22	14	0.920574
Bp	20Hz	2015-12-12 13:32:37	2015-12-12 13:32:38	21	14	0.690431
Bp	20Hz	2015-12-12 13:32:57	2015-12-12 13:32:58	24	12	1.03566
Bp	20Hz	2015-12-12 13:33:26	2015-12-12 13:33:27	22	15	0.805508
Bp	20Hz	2015-12-12 13:33:46	2015-12-12 13:33:47	26	15	1.03565
Bp	20Hz	2015-12-12 13:34:32	2015-12-12 13:34:33	23	13	1.2658
Bp	20Hz	2015-12-12 13:38:01	2015-12-12 13:38:02	23	16	1.15073
Bp	20Hz	2015-12-12 13:38:26	2015-12-12 13:38:28	20	15	1.72609
Bp	20Hz	2015-12-12 13:38:54	2015-12-12 13:38:56	24	16	1.2658
Bp	20Hz	2015-12-12 13:39:34	2015-12-12 13:39:35	22	15	1.26579
Bp	20Hz	2015-12-12 13:40:24	2015-12-12 13:40:25	22	13	0.690441
Bp	20Hz	2015-12-12 13:40:52	2015-12-12 13:40:53	22	15	1.61102
Bp	20Hz	2015-12-12 13:41:11	2015-12-12 13:41:12	22	14	1.03565
Bp	20Hz	2015-12-12 13:41:11	2015-12-12 13:41:12	21	13	1.15072
Bp	20Hz	2015-12-13 08:32:04	2015-12-13 08:32:05	28	20	1.03565
Bp	20Hz	2015-12-13 08:32:55	2015-12-13 08:32:56	26	18	1.15073
Bp	20Hz	2015-12-13 08:33:54	2015-12-13 08:33:55	21	16	1.03565
Bp	20Hz	2015-12-13 08:34:21	2015-12-13 08:34:23	21	13	1.84116
Bp	20Hz	2015-12-13 08:35:27	2015-12-13 08:35:28	21	12	1.2658
Bp	20Hz	2015-12-13 08:36:14	2015-12-13 08:36:15	22	15	1.26579
Bp	20Hz	2015-12-13 08:36:41	2015-12-13 08:36:42	18	13	1.15072
Bp	20Hz	2015-12-13 15:25:58	2015-12-13 15:25:59	31	17	0.920574
UW	Other/Tonal	2015-12-14 08:13:10	2015-12-14 08:13:17	33	27	6.21391
Bp	40Hz	2015-12-14 08:30:38	2015-12-14 08:30:39	74	43	1.38086
Bp	20Hz	2015-12-14 10:40:02	2015-12-14 10:40:03	30	17	0.805508
Bp	20Hz	2015-12-14 10:40:52	2015-12-14 10:40:53	28	16	0.920574
Bp	20Hz	2015-12-14 10:42:14	2015-12-14 10:42:15	25	12	0.920584
Bp	20Hz	2015-12-14 10:43:10	2015-12-14 10:43:11	30	18	1.38087
Bp	20Hz	2015-12-14 13:56:33	2015-12-14 13:56:35	19	14	1.61102
Bp	20Hz	2015-12-14 13:56:59	2015-12-14 13:57:01	18	14	1.38087
Bp	20Hz	2015-12-14 13:57:42	2015-12-14 13:57:44	19	14	1.61102
Bp	20Hz	2015-12-14 13:58:01	2015-12-14 13:58:02	20	12	0.805508
Bp	20Hz	2015-12-14 13:58:28	2015-12-14 13:58:29	18	14	0.920574
Bp	20Hz	2015-12-14 13:58:46	2015-12-14 13:58:48	20	12	1.38087
Bp	20Hz	2015-12-14 13:59:12	2015-12-14 13:59:14	18	14	1.38087
Bp	20Hz	2015-12-14 13:59:30	2015-12-14 13:59:31	21	14	1.49594
Bp	20Hz	2015-12-14 14:00:17	2015-12-14 14:00:18	20	14	0.920584
Bp	20Hz	2015-12-14 14:00:43	2015-12-14 14:00:44	21	13	1.26579
Bp	20Hz	2015-12-14 14:00:58	2015-12-14 14:00:59	25	17	0.805508
Bp	20Hz	2015-12-14 14:03:16	2015-12-14 14:03:17	21	14	1.03565
Bp	20Hz	2015-12-14 14:03:16	2015-12-14 14:03:17	20	14	1.15073
Bp	20Hz	2015-12-14 14:04:02	2015-12-14 14:04:03	21	14	1.38087
Bp	20Hz	2015-12-14 14:04:28	2015-12-14 14:04:29	21	13	1.15072
Bp	20Hz	2015-12-14 14:04:47	2015-12-14 14:04:48	22	15	1.03565
Bp	20Hz	2015-12-14 14:05:13	2015-12-14 14:05:14	20	16	1.26579
Bp	20Hz	2015-12-14 14:05:57	2015-12-14 14:05:57	23	12	0.690431
Bp	20Hz	2015-12-14 14:06:17	2015-12-14 14:06:18	30	20	0.690431
Bp	20Hz	2015-12-14 14:07:38	2015-12-14 14:07:39	24	14	1.03565
Bp	20Hz	2015-12-14 14:10:03	2015-12-14 14:10:05	21	13	1.61102
Bp	20Hz	2015-12-14 14:10:04	2015-12-14 14:10:05	20	12	0.920584
Bp	20Hz	2015-12-14 14:10:29	2015-12-14 14:10:31	18	13	1.72608
Bp	20Hz	2015-12-14 14:10:30	2015-12-14 14:10:31	20	13	1.03566
Bp	20Hz	2015-12-14 14:10:47	2015-12-14 14:10:49	22	14	2.0713
Bp	20Hz	2015-12-14 14:10:47	2015-12-14 14:10:49	20	13	1.49594
Bp	20Hz	2015-12-14 20:14:12	2015-12-14 20:14:14	19	12	1.38087
Bp	20Hz	2015-12-14 20:14:13	2015-12-14 20:14:14	22	14	1.15073
Bp	20Hz	2015-12-14 20:14:31	2015-12-14 20:14:32	21	12	1.61102
Bp	20Hz	2015-12-14 20:14:31	2015-12-14 20:14:32	21	13	1.2658
Bp	20Hz	2015-12-14 20:14:58	2015-12-14 20:14:59	20	14	1.38087
Bp	20Hz	2015-12-14 20:14:58	2015-12-14 20:14:59	21	13	1.38087
Bp	20Hz	2015-12-14 20:15:41	2015-12-14 20:15:42	18	13	1.26579
Bp	20Hz	2015-12-14 20:16:24	2015-12-14 20:16:25	22	12	0.920574
Bp	20Hz	2015-12-14 20:18:15	2015-12-14 20:18:16	24	18	1.15073
Bp	20Hz	2015-12-14 20:21:56	2015-12-14 20:21:57	21	12	1.38087
Bp	20Hz	2015-12-14 20:22:42	2015-12-14 20:22:44	20	14	1.95624
Bp	20Hz	2015-12-14 20:23:57	2015-12-14 20:23:58	21	13	1.03565
Bp	20Hz	2015-12-15 01:29:26	2015-12-15 01:29:27	30	16	0.805508
Bp	20Hz	2015-12-15 01:29:40	2015-12-15 01:29:41	30	17	0.805508
Bm	CenPac tonal	2015-12-15 06:26:14	2015-12-15 06:26:18	22	17	4.02754
Bp	20Hz	2015-12-15 22:39:22	2015-12-15 22:39:24	23	12	2.0713
Bp	20Hz	2015-12-15 22:39:39	2015-12-15 22:39:41	21	13	2.18638
Bp	20Hz	2015-12-15 22:40:02	2015-12-15 22:40:04	19	13	1.95624
Bp	20Hz	2015-12-15 22:43:00	2015-12-15 22:43:02	22	12	1.95624
Bp	20Hz	2015-12-15 22:43:18	2015-12-15 22:43:20	21	12	2.07131
Bp	20Hz	2015-12-15 22:43:41	2015-12-15 22:43:44	24	13	2.64667
Bp	20Hz	2015-12-15 22:43:59	2015-12-15 22:44:00	21	14	0.920584
Bp	20Hz	2015-12-15 22:44:36	2015-12-15 22:44:38	23	15	1.38087
Bp	20Hz	2015-12-15 22:44:51	2015-12-15 22:44:52	22	15	1.26579
Bp	20Hz	2015-12-15 22:45:00	2015-12-15 22:45:02	20	13	1.61102
Bp	20Hz	2015-12-15 22:45:16	2015-12-15 22:45:18	20	12	1.2658
Bp	20Hz	2015-12-15 22:45:59	2015-12-15 22:46:00	20	12	1.38087
Bp	20Hz	2015-12-15 22:46:20	2015-12-15 22:46:22	22	14	1.95623
Bp	20Hz	2015-12-15 22:46:37	2015-12-15 22:46:38	21	11	1.72608
Bp	20Hz	2015-12-15 22:47:03	2015-12-15 22:47:04	20	14	1.49595
Bp	20Hz	2015-12-15 22:47:20	2015-12-15 22:47:21	21	13	1.15073
Bp	20Hz	2015-12-15 22:47:43	2015-12-15 22:47:45	20	13	2.76173
Bp	20Hz	2015-12-15 22:47:43	2015-12-15 22:47:45	22	14	1.95624
Bp	20Hz	2015-12-15 22:50:10	2015-12-15 22:50:12	24	15	2.0713
Bp	20Hz	2015-12-15 22:50:36	2015-12-15 22:50:38	21	13	2.30145
Bp	20Hz	2015-12-15 22:50:54	2015-12-15 22:50:56	22	14	1.84116
Bp	20Hz	2015-12-15 22:51:36	2015-12-15 22:51:38	22	11	2.18638
Bp	20Hz	2015-12-15 22:52:00	2015-12-15 22:52:02	23	13	1.72608
Bp	20Hz	2015-12-15 22:52:16	2015-12-15 22:52:17	22	12	1.61101
Bp	20Hz	2015-12-15 22:52:55	2015-12-15 22:52:58	22	13	2.30145
Bp	20Hz	2015-12-15 22:53:26	2015-12-15 22:53:28	21	11	2.64667
Bp	20Hz	2015-12-15 22:54:10	2015-12-15 22:54:12	22	11	2.41652
Bp	20Hz	2015-12-15 22:54:27	2015-12-15 22:54:29	23	10	1.61102
Bp	20Hz	2015-12-15 22:54:50	2015-12-15 22:54:52	23	11	2.0713
Bp	20Hz	2015-12-15 22:57:11	2015-12-15 22:57:13	23	12	2.64667
Bp	20Hz	2015-12-15 22:57:35	2015-12-15 22:57:38	21	12	2.30145
Bp	20Hz	2015-12-15 22:57:52	2015-12-15 22:57:55	24	11	3.10696
Bp	20Hz	2015-12-15 22:58:32	2015-12-15 22:58:35	22	12	2.76173
Bp	20Hz	2015-12-15 22:58:55	2015-12-15 22:58:57	21	12	2.07131
Bp	20Hz	2015-12-15 22:59:11	2015-12-15 22:59:14	22	13	2.41652
Bp	20Hz	2015-12-15 22:59:51	2015-12-15 22:59:53	22	12	1.95623
Bp	20Hz	2015-12-15 23:00:17	2015-12-15 23:00:20	22	11	2.30145
Bp	20Hz	2015-12-15 23:00:35	2015-12-15 23:00:38	22	11	2.64667
Bp	20Hz	2015-12-15 23:01:16	2015-12-15 23:01:18	24	13	2.30145
Bp	20Hz	2015-12-15 23:04:19	2015-12-15 23:04:21	22	12	2.41652
Bp	20Hz	2015-12-15 23:04:35	2015-12-15 23:04:38	19	13	2.30145
Bp	20Hz	2015-12-15 23:05:00	2015-12-15 23:05:03	20	11	2.41652
Bp	20Hz	2015-12-15 23:05:43	2015-12-15 23:05:46	20	12	2.76173
Bp	20Hz	2015-12-15 23:06:02	2015-12-15 23:06:03	21	13	1.72609
Bp	20Hz	2015-12-15 23:06:28	2015-12-15 23:06:30	21	14	2.07181
Bp	20Hz	2015-12-15 23:06:45	2015-12-15 23:06:48	20	12	3.22203
Bp	20Hz	2015-12-15 23:07:11	2015-12-15 23:07:13	21	12	2.0713
Bp	20Hz	2015-12-15 23:07:27	2015-12-15 23:07:30	22	16	2.41652
Bp	20Hz	2015-12-15 23:08:08	2015-12-15 23:08:10	19	11	1.72609
Bp	20Hz	2015-12-15 23:08:35	2015-12-15 23:08:37	23	12	1.49594
Bp	20Hz	2015-12-15 23:08:52	2015-12-15 23:08:54	20	12	2.18638
Bp	20Hz	2015-12-15 23:11:16	2015-12-15 23:11:18	20	13	1.95623
Bp	20Hz	2015-12-15 23:11:33	2015-12-15 23:11:34	23	14	1.61101
Bp	20Hz	2015-12-15 23:11:55	2015-12-15 23:11:58	20	13	2.76173
Bp	20Hz	2015-12-15 23:12:12	2015-12-15 23:12:13	21	11	1.84116
Bp	20Hz	2015-12-15 23:12:38	2015-12-15 23:12:41	20	11	2.76174
Bp	20Hz	2015-12-15 23:12:56	2015-12-15 23:12:57	22	11	1.61102
Bp	20Hz	2015-12-15 23:13:20	2015-12-15 23:13:23	23	14	2.30145
Bp	20Hz	2015-12-15 23:14:00	2015-12-15 23:14:03	21	14	2.5316
Bp	20Hz	2015-12-15 23:14:18	2015-12-15 23:14:20	23	14	2.18637
Bp	20Hz	2015-12-15 23:14:43	2015-12-15 23:14:45	20	14	2.18638
Bp	20Hz	2015-12-15 23:15:02	2015-12-15 23:15:04	22	11	2.30145
Bp	20Hz	2015-12-15 23:15:25	2015-12-15 23:15:27	21	12	2.18638
Bp	20Hz	2015-12-15 23:15:40	2015-12-15 23:15:44	24	11	3.45217
Bp	20Hz	2015-12-15 23:18:07	2015-12-15 23:18:10	23	13	2.64667
Bp	20Hz	2015-12-15 23:18:25	2015-12-15 23:18:28	23	13	3.10695
Bp	20Hz	2015-12-15 23:18:50	2015-12-15 23:18:52	21	13	1.61101
Bp	20Hz	2015-12-15 23:19:05	2015-12-15 23:19:08	25	13	2.76174
Bp	20Hz	2015-12-15 23:19:31	2015-12-15 23:19:33	20	12	2.0713
Bp	20Hz	2015-12-15 23:19:50	2015-12-15 23:19:52	23	12	2.30145
Bp	20Hz	2015-12-15 23:20:14	2015-12-15 23:20:16	20	12	2.18638
Bp	20Hz	2015-12-15 23:20:54	2015-12-15 23:20:57	19	11	3.45217
Bp	20Hz	2015-12-15 23:21:09	2015-12-15 23:21:12	23	12	2.99189
Bp	20Hz	2015-12-15 23:21:34	2015-12-15 23:21:36	18	11	2.41652
Bp	20Hz	2015-12-15 23:22:21	2015-12-15 23:22:24	21	9	2.64667
Bp	20Hz	2015-12-15 23:22:39	2015-12-15 23:22:41	19	12	1.95624
Bp	20Hz	2015-12-15 23:27:15	2015-12-15 23:27:16	20	13	1.61102
Bp	20Hz	2015-12-15 23:28:11	2015-12-15 23:28:13	23	11	2.0713
Bp	20Hz	2015-12-15 23:28:12	2015-12-15 23:28:14	25	11	2.53159
Bp	20Hz	2015-12-15 23:28:35	2015-12-15 23:28:37	21	11	2.0713
Bp	20Hz	2015-12-15 23:28:35	2015-12-15 23:28:37	20	12	1.61102
Bp	20Hz	2015-12-15 23:29:34	2015-12-15 23:29:37	23	13	2.53159
Bp	20Hz	2015-12-15 23:32:23	2015-12-15 23:32:24	21	13	1.2658
Bp	20Hz	2015-12-15 23:33:40	2015-12-15 23:33:41	22	15	1.38087
Bp	20Hz	2015-12-15 23:34:19	2015-12-15 23:34:20	21	12	1.49594
Bp	20Hz	2015-12-15 23:35:21	2015-12-15 23:35:23	22	12	1.26579
Bp	20Hz	2015-12-15 23:39:41	2015-12-15 23:39:42	20	13	1.38086
Bp	20Hz	2015-12-15 23:40:47	2015-12-15 23:40:48	21	13	1.38087
Bp	20Hz	2015-12-15 23:41:17	2015-12-15 23:41:18	23	16	1.38087
Bp	20Hz	2015-12-15 23:42:23	2015-12-15 23:42:24	23	14	1.03565
Bp	20Hz	2015-12-15 23:43:04	2015-12-15 23:43:05	23	15	1.49595
Bp	20Hz	2015-12-15 23:43:43	2015-12-15 23:43:45	24	15	2.07131
Bp	20Hz	2015-12-15 23:48:17	2015-12-15 23:48:19	22	14	1.72608
Bp	20Hz	2015-12-15 23:48:59	2015-12-15 23:49:00	20	14	1.61102
Bp	20Hz	2015-12-15 23:49:15	2015-12-15 23:49:16	23	13	1.49594
Bp	20Hz	2015-12-15 23:49:39	2015-12-15 23:49:40	23	13	1.49594
Bp	20Hz	2015-12-15 23:50:17	2015-12-15 23:50:19	21	13	1.38087
Bp	20Hz	2015-12-15 23:50:34	2015-12-15 23:50:35	20	12	1.49594
Bp	20Hz	2015-12-15 23:50:57	2015-12-15 23:50:59	20	13	1.49594
Bp	20Hz	2015-12-15 23:55:09	2015-12-15 23:55:10	21	14	1.03565
Bp	20Hz	2015-12-15 23:55:25	2015-12-15 23:55:27	24	15	1.2658
Bp	20Hz	2015-12-15 23:55:51	2015-12-15 23:55:52	24	15	1.26579
Bp	20Hz	2015-12-15 23:56:08	2015-12-15 23:56:10	21	14	1.38087
Bp	20Hz	2015-12-15 23:56:32	2015-12-15 23:56:34	21	16	1.38087
Bp	20Hz	2015-12-15 23:57:16	2015-12-15 23:57:18	23	15	1.61102
Bp	20Hz	2015-12-15 23:57:33	2015-12-15 23:57:34	20	13	1.15073
Bp	20Hz	2015-12-15 23:57:56	2015-12-15 23:57:57	21	14	1.2658
Bp	20Hz	2015-12-16 00:07:53	2015-12-16 00:07:55	18	13	1.38087
Bp	20Hz	2015-12-16 00:08:38	2015-12-16 00:08:40	19	13	1.61102
Bp	20Hz	2015-12-16 00:11:34	2015-12-16 00:11:35	23	16	0.920584
Bp	20Hz	2015-12-16 00:14:05	2015-12-16 00:14:07	22	15	1.38087
Bp	20Hz	2015-12-16 00:14:23	2015-12-16 00:14:24	22	14	1.38087
Bp	20Hz	2015-12-16 00:14:50	2015-12-16 00:14:51	20	15	0.805508
Bp	20Hz	2015-12-16 00:15:07	2015-12-16 00:15:09	20	14	1.26579
Bp	20Hz	2015-12-16 00:15:31	2015-12-16 00:15:32	21	14	1.03565
Bp	20Hz	2015-12-16 00:15:48	2015-12-16 00:15:49	22	14	1.38087
Bp	20Hz	2015-12-16 00:16:12	2015-12-16 00:16:13	20	13	0.805508
Bp	20Hz	2015-12-16 00:16:27	2015-12-16 00:16:28	22	13	0.690431
Bp	20Hz	2015-12-16 00:16:55	2015-12-16 00:16:56	21	13	1.03565
Bp	20Hz	2015-12-16 00:17:12	2015-12-16 00:17:13	21	14	1.2658
Bp	20Hz	2015-12-16 00:17:40	2015-12-16 00:17:41	21	13	1.03565
Bp	20Hz	2015-12-16 00:18:20	2015-12-16 00:18:21	20	16	0.920584
Bp	20Hz	2015-12-16 00:21:10	2015-12-16 00:21:12	21	14	1.95624
Bp	20Hz	2015-12-16 00:21:25	2015-12-16 00:21:26	22	15	1.38086
Bp	20Hz	2015-12-16 00:21:52	2015-12-16 00:21:53	19	12	1.15073
Bp	20Hz	2015-12-16 00:22:08	2015-12-16 00:22:09	22	14	1.38087
Bp	20Hz	2015-12-16 00:22:35	2015-12-16 00:22:36	21	10	0.920574
Bp	20Hz	2015-12-16 00:22:53	2015-12-16 00:22:54	19	13	1.38086
Bp	20Hz	2015-12-16 00:23:16	2015-12-16 00:23:17	22	15	1.15072
Bp	20Hz	2015-12-16 00:23:58	2015-12-16 00:23:59	22	15	0.920574
Bp	20Hz	2015-12-16 00:24:15	2015-12-16 00:24:17	22	14	1.38087
Bp	20Hz	2015-12-16 00:25:38	2015-12-16 00:25:39	24	13	0.920584
Bp	20Hz	2015-12-16 00:56:14	2015-12-16 00:56:15	17	12	1.15072
Bp	20Hz	2015-12-16 00:56:37	2015-12-16 00:56:38	21	13	1.15073
Bp	20Hz	2015-12-16 00:57:01	2015-12-16 00:57:02	20	13	1.49594
Bp	20Hz	2015-12-16 00:58:04	2015-12-16 00:58:05	22	14	1.26579
Bp	20Hz	2015-12-16 00:59:31	2015-12-16 00:59:31	23	16	0.690441
Bp	20Hz	2015-12-16 01:00:09	2015-12-16 01:00:11	19	14	1.38087
Bp	20Hz	2015-12-16 01:00:52	2015-12-16 01:00:53	21	13	1.49594
Bp	20Hz	2015-12-16 01:03:21	2015-12-16 01:03:22	20	13	0.920584
Bp	20Hz	2015-12-16 01:03:38	2015-12-16 01:03:40	21	14	1.49594
Bp	20Hz	2015-12-16 01:04:03	2015-12-16 01:04:04	22	16	1.15073
Bm	CenPac tonal	2015-12-16 01:10:18	2015-12-16 01:10:23	22	16	5.4084
Bp	20Hz	2015-12-16 01:10:38	2015-12-16 01:10:39	19	14	1.03565
Bp	20Hz	2015-12-16 01:11:04	2015-12-16 01:11:05	22	13	1.26579
Bp	20Hz	2015-12-16 01:11:57	2015-12-16 01:11:58	22	15	1.26579
Bp	20Hz	2015-12-16 01:12:23	2015-12-16 01:12:24	22	14	1.03565
Bp	20Hz	2015-12-16 01:13:05	2015-12-16 01:13:06	20	12	1.03565
Bp	20Hz	2015-12-16 01:13:22	2015-12-16 01:13:23	20	14	1.26579
Bp	20Hz	2015-12-16 01:14:02	2015-12-16 01:14:05	20	14	2.30145
Bp	20Hz	2015-12-16 01:14:27	2015-12-16 01:14:29	19	14	1.95624
Bp	20Hz	2015-12-16 01:14:45	2015-12-16 01:14:47	20	13	2.0713
Bp	20Hz	2015-12-16 01:17:19	2015-12-16 01:17:21	23	14	1.84116
Bp	20Hz	2015-12-16 01:17:35	2015-12-16 01:17:37	22	14	1.84116
Bp	20Hz	2015-12-16 01:17:58	2015-12-16 01:18:00	22	13	1.72608
Bp	20Hz	2015-12-16 01:18:37	2015-12-16 01:18:39	20	13	1.49595
Bp	20Hz	2015-12-16 01:18:53	2015-12-16 01:18:55	24	12	1.95624
Bp	20Hz	2015-12-16 01:19:17	2015-12-16 01:19:18	22	13	1.38087
Bp	20Hz	2015-12-16 01:19:58	2015-12-16 01:20:00	20	14	1.49595
Bp	20Hz	2015-12-16 01:20:17	2015-12-16 01:20:18	22	14	1.61102
Bp	20Hz	2015-12-16 01:21:01	2015-12-16 01:21:02	23	13	1.38087
Bp	20Hz	2015-12-16 01:21:25	2015-12-16 01:21:27	20	12	1.38087
Bp	20Hz	2015-12-16 01:21:42	2015-12-16 01:21:44	22	13	2.0713
Bp	20Hz	2015-12-16 01:24:10	2015-12-16 01:24:11	21	13	1.26579
Bp	20Hz	2015-12-16 01:24:25	2015-12-16 01:24:27	22	13	1.95623
Bp	20Hz	2015-12-16 01:24:49	2015-12-16 01:24:52	22	12	2.76174
Bp	20Hz	2015-12-16 01:25:06	2015-12-16 01:25:08	24	14	1.95623
Bp	20Hz	2015-12-16 01:25:32	2015-12-16 01:25:34	19	13	1.95623
Bp	20Hz	2015-12-16 01:25:51	2015-12-16 01:25:52	24	14	1.15073
Bp	20Hz	2015-12-16 01:26:15	2015-12-16 01:26:16	23	14	1.03565
Bp	20Hz	2015-12-16 01:26:57	2015-12-16 01:26:58	22	14	1.03565
Bp	20Hz	2015-12-16 01:27:14	2015-12-16 01:27:15	26	15	0.805508
Bp	20Hz	2015-12-16 01:27:39	2015-12-16 01:27:40	22	14	1.03566
Bp	20Hz	2015-12-16 01:28:19	2015-12-16 01:28:20	20	15	0.920574
Bp	20Hz	2015-12-16 01:28:36	2015-12-16 01:28:37	23	15	0.920584
Bp	20Hz	2015-12-16 01:32:43	2015-12-16 01:32:44	22	13	1.72608
Bp	20Hz	2015-12-16 01:33:06	2015-12-16 01:33:08	19	13	1.38087
Bp	20Hz	2015-12-16 01:33:22	2015-12-16 01:33:24	20	14	1.38087
Bp	20Hz	2015-12-16 01:33:48	2015-12-16 01:33:49	20	13	0.920574
Bp	20Hz	2015-12-16 01:34:05	2015-12-16 01:34:06	22	13	1.49595
Bp	20Hz	2015-12-16 01:34:30	2015-12-16 01:34:31	19	12	1.38087
Bp	20Hz	2015-12-16 01:35:09	2015-12-16 01:35:11	22	14	1.38087
Bp	20Hz	2015-12-16 01:35:29	2015-12-16 01:35:30	20	13	1.2658
Bp	20Hz	2015-12-16 01:35:42	2015-12-16 01:35:43	24	17	1.49595
Bp	20Hz	2015-12-16 01:35:53	2015-12-16 01:35:54	20	11	1.38087
Bp	20Hz	2015-12-16 01:38:15	2015-12-16 01:38:16	22	14	1.03565
Bp	20Hz	2015-12-16 01:38:40	2015-12-16 01:38:42	22	14	1.49594
Bp	20Hz	2015-12-16 01:38:56	2015-12-16 01:38:57	22	14	1.38087
Bp	20Hz	2015-12-16 01:39:40	2015-12-16 01:39:41	22	13	1.84116
Bp	20Hz	2015-12-16 01:40:07	2015-12-16 01:40:08	20	12	1.15072
Bp	20Hz	2015-12-16 01:40:24	2015-12-16 01:40:26	21	14	1.72608
Bp	20Hz	2015-12-16 01:40:50	2015-12-16 01:40:52	20	13	1.72608
Bp	20Hz	2015-12-16 01:41:09	2015-12-16 01:41:10	21	12	1.38087
Bp	20Hz	2015-12-16 01:41:31	2015-12-16 01:41:33	22	11	2.0713
Bp	20Hz	2015-12-16 01:49:13	2015-12-16 01:49:15	20	13	1.84116
Bp	20Hz	2015-12-16 01:49:36	2015-12-16 01:49:38	21	14	1.95624
Bp	20Hz	2015-12-16 01:49:51	2015-12-16 01:49:53	22	14	1.15073
Bp	20Hz	2015-12-16 01:52:38	2015-12-16 01:52:40	21	12	1.72608
Bp	20Hz	2015-12-16 01:53:06	2015-12-16 01:53:08	20	14	1.95623
Bp	20Hz	2015-12-16 01:59:56	2015-12-16 01:59:57	22	15	1.49594
Bp	20Hz	2015-12-16 02:00:37	2015-12-16 02:00:39	23	14	1.84116
Bp	20Hz	2015-12-16 02:01:01	2015-12-16 02:01:03	22	12	2.0713
Bp	20Hz	2015-12-16 02:01:47	2015-12-16 02:01:49	21	13	1.72608
Bp	20Hz	2015-12-16 02:02:04	2015-12-16 02:02:05	24	16	1.15073
Bp	20Hz	2015-12-16 02:06:37	2015-12-16 02:06:39	27	20	1.84116
Bp	20Hz	2015-12-16 04:42:27	2015-12-16 04:42:28	19	13	1.15072
Bp	20Hz	2015-12-16 04:42:50	2015-12-16 04:42:52	22	12	1.84116
Bp	20Hz	2015-12-16 04:43:07	2015-12-16 04:43:08	22	14	1.2658
Bp	20Hz	2015-12-16 04:43:12	2015-12-16 04:43:13	20	12	1.38087
Bp	20Hz	2015-12-16 04:43:31	2015-12-16 04:43:32	20	10	1.38087
Bp	20Hz	2015-12-16 04:44:14	2015-12-16 04:44:15	22	11	1.03565
Bp	20Hz	2015-12-16 04:44:30	2015-12-16 04:44:32	24	13	1.95624
Bp	20Hz	2015-12-16 04:47:11	2015-12-16 04:47:12	20	14	1.2658
Bp	20Hz	2015-12-16 04:47:27	2015-12-16 04:47:29	20	14	1.72609
Bp	20Hz	2015-12-16 04:47:51	2015-12-16 04:47:52	20	14	1.38087
Bp	20Hz	2015-12-16 04:48:07	2015-12-16 04:48:09	22	14	1.95623
Bp	20Hz	2015-12-16 04:48:31	2015-12-16 04:48:33	22	13	1.72609
Bp	20Hz	2015-12-16 04:48:48	2015-12-16 04:48:50	22	14	1.38087
Bp	20Hz	2015-12-16 04:49:51	2015-12-16 04:49:53	21	12	2.07131
Bp	20Hz	2015-12-16 04:50:15	2015-12-16 04:50:16	18	13	0.805508
Bp	20Hz	2015-12-16 04:50:32	2015-12-16 04:50:34	21	11	1.72608
Bp	20Hz	2015-12-16 04:51:13	2015-12-16 04:51:14	20	14	1.03565
Bp	20Hz	2015-12-16 04:51:35	2015-12-16 04:51:37	20	13	2.0713
Bp	20Hz	2015-12-16 04:51:52	2015-12-16 04:51:54	19	14	2.18638
Bp	20Hz	2015-12-16 04:54:21	2015-12-16 04:54:23	20	13	1.49594
Bp	20Hz	2015-12-16 04:54:39	2015-12-16 04:54:40	20	14	1.38087
Bp	20Hz	2015-12-16 04:55:02	2015-12-16 04:55:04	20	13	2.0713
Bp	20Hz	2015-12-16 04:55:44	2015-12-16 04:55:47	19	14	2.5316
Bp	20Hz	2015-12-16 04:56:02	2015-12-16 04:56:04	22	13	1.72608
Bp	20Hz	2015-12-16 04:56:25	2015-12-16 04:56:27	20	13	2.07131
Bp	20Hz	2015-12-16 04:57:06	2015-12-16 04:57:08	18	13	1.95623
Bp	20Hz	2015-12-16 04:57:23	2015-12-16 04:57:26	21	13	2.18638
Bp	20Hz	2015-12-16 04:58:03	2015-12-16 04:58:05	23	14	1.84116
Bp	20Hz	2015-12-16 04:58:28	2015-12-16 04:58:30	21	15	1.84116
Bp	20Hz	2015-12-16 04:58:46	2015-12-16 04:58:47	22	13	1.72608
Bp	20Hz	2015-12-16 05:01:12	2015-12-16 05:01:14	21	13	1.84116
Bp	20Hz	2015-12-16 05:01:29	2015-12-16 05:01:31	20	12	1.61102
Bp	20Hz	2015-12-16 05:01:55	2015-12-16 05:01:57	20	13	1.84116
Bp	20Hz	2015-12-16 05:02:12	2015-12-16 05:02:13	22	13	1.84116
Bp	20Hz	2015-12-16 05:03:20	2015-12-16 05:03:21	22	14	1.38087
Bp	20Hz	2015-12-16 05:03:38	2015-12-16 05:03:40	20	14	1.95624
Bp	20Hz	2015-12-16 05:03:59	2015-12-16 05:04:01	19	12	2.76173
Bp	20Hz	2015-12-16 05:04:16	2015-12-16 05:04:18	22	13	1.72609
Bp	20Hz	2015-12-16 05:04:16	2015-12-16 05:04:18	22	13	1.72609
Bp	20Hz	2015-12-16 05:04:16	2015-12-16 05:04:18	20	12	1.61102
Bp	20Hz	2015-12-16 05:04:40	2015-12-16 05:04:42	22	14	1.84116
Bp	20Hz	2015-12-16 05:04:57	2015-12-16 05:04:59	22	13	1.95623
Bp	20Hz	2015-12-16 05:05:21	2015-12-16 05:05:23	20	14	1.72609
Bp	20Hz	2015-12-16 05:05:38	2015-12-16 05:05:39	22	14	1.72608
Bp	20Hz	2015-12-16 05:08:28	2015-12-16 05:08:29	22	15	1.95624
Bp	20Hz	2015-12-16 05:08:51	2015-12-16 05:08:52	20	13	1.61102
Bp	20Hz	2015-12-16 05:09:08	2015-12-16 05:09:10	23	11	2.0713
Bp	20Hz	2015-12-16 05:09:32	2015-12-16 05:09:34	20	13	1.84116
Bp	20Hz	2015-12-16 05:09:50	2015-12-16 05:09:52	23	13	1.15073
Bp	20Hz	2015-12-16 05:10:16	2015-12-16 05:10:17	20	13	1.84116
Bp	20Hz	2015-12-16 05:10:36	2015-12-16 05:10:38	22	15	1.2658
Bp	20Hz	2015-12-16 05:10:58	2015-12-16 05:11:00	21	10	1.38087
Bp	20Hz	2015-12-16 05:11:18	2015-12-16 05:11:20	21	11	2.18638
Bp	20Hz	2015-12-16 05:11:41	2015-12-16 05:11:43	22	11	1.38087
Bp	20Hz	2015-12-16 05:12:20	2015-12-16 05:12:22	23	13	2.0713
Bp	20Hz	2015-12-16 05:12:35	2015-12-16 05:12:36	22	12	1.72608
Bp	20Hz	2015-12-16 05:16:43	2015-12-16 05:16:44	19	12	1.15073
Bp	20Hz	2015-12-16 05:17:23	2015-12-16 05:17:24	20	15	1.61102
Bp	20Hz	2015-12-16 05:17:44	2015-12-16 05:17:45	20	14	1.84116
Bp	20Hz	2015-12-16 05:18:08	2015-12-16 05:18:10	20	13	1.72608
Bp	20Hz	2015-12-16 05:18:22	2015-12-16 05:18:23	24	15	1.03565
Bp	20Hz	2015-12-16 05:19:07	2015-12-16 05:19:10	22	15	2.18638
Bp	20Hz	2015-12-16 05:19:30	2015-12-16 05:19:31	23	12	1.72609
Bp	20Hz	2015-12-16 05:19:47	2015-12-16 05:19:49	23	11	1.72609
Bp	20Hz	2015-12-16 09:41:02	2015-12-16 09:41:03	22	12	1.38087
Bp	20Hz	2015-12-16 09:41:19	2015-12-16 09:41:21	22	13	1.61102
Bp	20Hz	2015-12-16 09:41:44	2015-12-16 09:41:45	22	14	1.49594
Bp	20Hz	2015-12-16 09:42:02	2015-12-16 09:42:04	22	12	2.30145
Bp	20Hz	2015-12-16 09:42:29	2015-12-16 09:42:31	22	13	1.49595
Bp	20Hz	2015-12-16 09:42:44	2015-12-16 09:42:46	22	14	1.95624
Bp	20Hz	2015-12-16 09:43:14	2015-12-16 09:43:15	21	11	1.61102
Bp	20Hz	2015-12-16 09:43:56	2015-12-16 09:43:58	20	14	1.61102
Bp	20Hz	2015-12-16 09:44:13	2015-12-16 09:44:15	21	14	1.03565
Bp	20Hz	2015-12-16 09:44:38	2015-12-16 09:44:39	21	13	1.03565
Bp	20Hz	2015-12-16 09:44:55	2015-12-16 09:44:56	22	14	1.38087
Bp	20Hz	2015-12-16 09:45:18	2015-12-16 09:45:20	22	14	1.15073
Bp	20Hz	2015-12-16 09:45:36	2015-12-16 09:45:38	22	14	1.26579
Bp	20Hz	2015-12-16 09:48:10	2015-12-16 09:48:12	20	13	1.95624
Bp	20Hz	2015-12-16 09:48:28	2015-12-16 09:48:30	21	12	1.72609
Bp	20Hz	2015-12-16 10:44:25	2015-12-16 10:44:26	20	14	1.26579
Bp	20Hz	2015-12-16 10:44:49	2015-12-16 10:44:51	20	14	1.72608
Bp	20Hz	2015-12-16 10:45:06	2015-12-16 10:45:08	23	14	2.0713
Bp	20Hz	2015-12-16 10:45:30	2015-12-16 10:45:31	20	13	1.38086
Bp	20Hz	2015-12-16 14:53:18	2015-12-16 14:53:20	20	13	1.61102
Bp	20Hz	2015-12-16 14:53:44	2015-12-16 14:53:46	23	12	1.84116
Bp	20Hz	2015-12-16 14:56:37	2015-12-16 14:56:39	20	12	1.84116
Bp	20Hz	2015-12-16 14:56:55	2015-12-16 14:56:57	24	14	1.95624
Bp	20Hz	2015-12-16 14:57:40	2015-12-16 14:57:41	22	13	1.61102
Bp	20Hz	2015-12-16 14:58:06	2015-12-16 14:58:07	20	14	1.38087
Bp	20Hz	2015-12-16 14:58:24	2015-12-16 14:58:26	21	14	1.2658
Bp	20Hz	2015-12-16 14:58:49	2015-12-16 14:58:52	20	12	2.0713
Bp	20Hz	2015-12-16 14:59:09	2015-12-16 14:59:10	21	14	1.72609
Bp	20Hz	2015-12-16 14:59:33	2015-12-16 14:59:36	20	13	2.18638
Bp	20Hz	2015-12-16 15:00:17	2015-12-16 15:00:19	19	13	1.84117
Bp	20Hz	2015-12-16 15:00:36	2015-12-16 15:00:37	19	12	1.38087
Bp	20Hz	2015-12-16 15:03:09	2015-12-16 15:03:11	20	14	2.30146
Bp	20Hz	2015-12-16 15:03:27	2015-12-16 15:03:29	22	12	1.95624
Bp	20Hz	2015-12-16 15:03:52	2015-12-16 15:03:53	22	13	1.49595
Bp	20Hz	2015-12-16 15:04:10	2015-12-16 15:04:11	21	14	1.61102
Bp	20Hz	2015-12-16 15:04:34	2015-12-16 15:04:36	20	13	1.84116
Bp	20Hz	2015-12-16 15:04:53	2015-12-16 15:04:55	23	14	1.84116
Bp	20Hz	2015-12-16 15:05:18	2015-12-16 15:05:19	21	13	1.72608
Bp	20Hz	2015-12-16 15:06:01	2015-12-16 15:06:03	22	13	1.38087
Bp	20Hz	2015-12-16 15:06:20	2015-12-16 15:06:21	23	14	1.15073
Bp	20Hz	2015-12-16 15:07:03	2015-12-16 15:07:04	22	13	1.15072
Bp	20Hz	2015-12-16 15:07:28	2015-12-16 15:07:30	24	14	1.95623
Bp	20Hz	2015-12-16 15:10:22	2015-12-16 15:10:24	22	13	2.0713
Bp	20Hz	2015-12-16 15:10:22	2015-12-16 15:10:24	22	12	1.84116
Bp	20Hz	2015-12-16 15:10:40	2015-12-16 15:10:42	24	13	2.18637
Bp	20Hz	2015-12-16 15:10:40	2015-12-16 15:10:42	22	12	1.61102
Bp	20Hz	2015-12-16 15:11:05	2015-12-16 15:11:07	23	13	2.18638
Bp	20Hz	2015-12-16 15:11:50	2015-12-16 15:11:51	22	12	1.61102
Bp	20Hz	2015-12-16 15:12:07	2015-12-16 15:12:10	21	11	3.56724
Bp	20Hz	2015-12-16 15:12:53	2015-12-16 15:12:54	20	13	1.03565
Bp	20Hz	2015-12-16 15:13:15	2015-12-16 15:13:18	21	12	2.0713
Bp	20Hz	2015-12-16 15:13:33	2015-12-16 15:13:36	23	13	2.18638
Bp	20Hz	2015-12-16 15:17:12	2015-12-16 15:17:13	20	14	1.95624
Bp	20Hz	2015-12-16 15:17:36	2015-12-16 15:17:37	20	14	1.38087
Bp	20Hz	2015-12-16 15:17:54	2015-12-16 15:17:56	22	13	2.41652
Bp	20Hz	2015-12-16 15:18:38	2015-12-16 15:18:39	20	14	1.38087
Bp	20Hz	2015-12-16 15:19:02	2015-12-16 15:19:05	22	13	2.30145
Bp	20Hz	2015-12-16 15:19:20	2015-12-16 15:19:23	22	13	2.64667
Bp	20Hz	2015-12-16 15:19:45	2015-12-16 15:19:48	22	12	2.64667
Bp	20Hz	2015-12-16 18:12:06	2015-12-16 18:12:07	21	14	1.26579
Bp	20Hz	2015-12-16 18:12:24	2015-12-16 18:12:25	22	13	1.84116
Bp	20Hz	2015-12-16 18:12:50	2015-12-16 18:12:52	20	13	1.61102
Bp	20Hz	2015-12-16 18:13:08	2015-12-16 18:13:10	20	13	1.84116
Bp	20Hz	2015-12-16 18:13:34	2015-12-16 18:13:35	19	12	0.920574
Bp	20Hz	2015-12-16 18:13:51	2015-12-16 18:13:53	20	12	1.49595
Bp	20Hz	2015-12-16 18:14:18	2015-12-16 18:14:19	20	14	1.2658
Bp	20Hz	2015-12-16 18:16:11	2015-12-16 18:16:13	18	13	1.84116
Bp	20Hz	2015-12-16 18:16:38	2015-12-16 18:16:40	19	13	1.61101
Bp	20Hz	2015-12-16 18:58:21	2015-12-16 18:58:23	21	12	2.07131
Bp	20Hz	2015-12-16 18:58:47	2015-12-16 18:58:49	18	14	2.18638
Bp	20Hz	2015-12-16 19:01:19	2015-12-16 19:01:21	21	13	1.38087
Bp	20Hz	2015-12-16 19:01:45	2015-12-16 19:01:46	19	13	1.38087
Bp	20Hz	2015-12-16 19:02:52	2015-12-16 19:02:54	22	13	1.95624
Bp	20Hz	2015-12-16 19:03:20	2015-12-16 19:03:22	21	13	1.26579
Bp	20Hz	2015-12-16 19:04:02	2015-12-16 19:04:04	21	13	1.26579
Bp	20Hz	2015-12-16 19:04:21	2015-12-16 19:04:22	22	13	1.49595
Bp	20Hz	2015-12-16 19:05:08	2015-12-16 19:05:10	22	13	1.61102
Bp	20Hz	2015-12-16 19:05:32	2015-12-16 19:05:34	21	13	1.38087
Bp	20Hz	2015-12-16 19:11:05	2015-12-16 19:11:07	21	12	1.38087
Bp	20Hz	2015-12-16 19:11:24	2015-12-16 19:11:25	20	13	1.72609
Bp	20Hz	2015-12-16 19:12:06	2015-12-16 19:12:08	20	13	1.72609
Bp	20Hz	2015-12-16 19:12:36	2015-12-16 19:12:37	20	14	1.15073
Bp	20Hz	2015-12-16 19:12:54	2015-12-16 19:12:55	23	12	1.2658
Bp	20Hz	2015-12-16 19:15:08	2015-12-16 19:15:10	22	12	2.18637
Bp	20Hz	2015-12-16 19:15:33	2015-12-16 19:15:34	19	13	1.38087
Bp	20Hz	2015-12-16 19:15:51	2015-12-16 19:15:53	24	13	1.72608
Bp	20Hz	2015-12-16 19:16:35	2015-12-16 19:16:37	22	12	1.61102
Bp	20Hz	2015-12-16 19:17:00	2015-12-16 19:17:02	22	13	1.03565
Bp	20Hz	2015-12-16 19:17:18	2015-12-16 19:17:20	22	12	1.15072
Bp	20Hz	2015-12-16 19:17:44	2015-12-16 19:17:45	20	13	1.03565
Bp	20Hz	2015-12-16 19:18:02	2015-12-16 19:18:03	22	13	1.2658
Bp	20Hz	2015-12-16 19:19:28	2015-12-16 19:19:29	23	15	1.61102
Bp	20Hz	2015-12-16 19:19:53	2015-12-16 19:19:54	20	15	1.72609
Bp	20Hz	2015-12-16 19:22:05	2015-12-16 19:22:07	19	13	1.95623
Bp	20Hz	2015-12-16 19:22:23	2015-12-16 19:22:25	22	13	1.84116
Bp	20Hz	2015-12-16 19:22:49	2015-12-16 19:22:50	21	14	1.61102
Bp	20Hz	2015-12-16 19:23:07	2015-12-16 19:23:08	20	12	1.49595
Bp	20Hz	2015-12-16 19:23:34	2015-12-16 19:23:35	21	13	1.38087
Bp	20Hz	2015-12-16 19:23:51	2015-12-16 19:23:53	19	13	1.84116
Bp	20Hz	2015-12-16 19:24:18	2015-12-16 19:24:20	20	15	1.84116
Bp	20Hz	2015-12-16 19:25:02	2015-12-16 19:25:04	20	13	1.95624
Bp	20Hz	2015-12-16 19:25:20	2015-12-16 19:25:22	20	14	1.84116
Bp	20Hz	2015-12-16 19:26:25	2015-12-16 19:26:27	24	18	1.38087
Bp	20Hz	2015-12-16 19:29:22	2015-12-16 19:29:24	21	13	2.64667
Bp	20Hz	2015-12-16 19:31:06	2015-12-16 19:31:07	24	14	1.26579
Bp	20Hz	2015-12-16 19:33:28	2015-12-16 19:33:30	20	13	2.0713
Bp	20Hz	2015-12-16 19:33:46	2015-12-16 19:33:48	22	12	2.41652
Bp	20Hz	2015-12-16 19:36:40	2015-12-16 19:36:42	21	13	1.95623
Bp	20Hz	2015-12-16 19:37:05	2015-12-16 19:37:08	22	13	2.41652
Bp	20Hz	2015-12-16 19:37:48	2015-12-16 19:37:50	20	14	2.0713
Bp	20Hz	2015-12-16 19:38:06	2015-12-16 19:38:07	21	11	1.61102
Bp	20Hz	2015-12-16 19:38:49	2015-12-16 19:38:51	22	13	1.84116
Bp	20Hz	2015-12-16 19:39:15	2015-12-16 19:39:17	20	12	1.72608
Bp	20Hz	2015-12-16 19:39:34	2015-12-16 19:39:35	22	13	1.26579
Bp	20Hz	2015-12-16 19:40:17	2015-12-16 19:40:19	20	13	1.49594
Bp	20Hz	2015-12-16 19:40:43	2015-12-16 19:40:44	21	13	1.38087
Bp	20Hz	2015-12-16 19:43:12	2015-12-16 19:43:13	18	13	1.03565
Bp	20Hz	2015-12-16 19:43:36	2015-12-16 19:43:37	19	13	1.95623
Bp	20Hz	2015-12-16 19:43:53	2015-12-16 19:43:55	20	11	1.95623
Bp	20Hz	2015-12-16 19:45:01	2015-12-16 19:45:01	21	20	0
Bp	20Hz	2015-12-16 19:45:19	2015-12-16 19:45:20	22	12	1.61102
Bp	20Hz	2015-12-16 19:45:45	2015-12-16 19:45:46	20	12	1.49595
Bp	20Hz	2015-12-16 19:46:04	2015-12-16 19:46:05	19	12	1.38087
Bp	20Hz	2015-12-16 19:46:30	2015-12-16 19:46:32	20	13	1.72608
Bp	20Hz	2015-12-16 19:47:14	2015-12-16 19:47:15	19	13	1.49594
Bp	20Hz	2015-12-16 19:47:56	2015-12-16 19:47:58	19	12	1.95624
Bp	20Hz	2015-12-16 19:50:18	2015-12-16 19:50:19	19	13	1.15072
Bp	20Hz	2015-12-16 19:50:36	2015-12-16 19:50:38	19	12	1.61102
Bp	20Hz	2015-12-16 19:51:02	2015-12-16 19:51:04	21	13	1.61102
Bp	20Hz	2015-12-16 19:51:44	2015-12-16 19:51:46	20	11	2.0713
Bp	20Hz	2015-12-16 19:52:09	2015-12-16 19:52:10	24	15	1.26579
Bp	20Hz	2015-12-16 19:53:30	2015-12-16 19:53:31	20	13	1.61102
Bp	20Hz	2015-12-16 19:54:12	2015-12-16 19:54:13	21	14	1.15073
Bp	20Hz	2015-12-16 19:54:29	2015-12-16 19:54:31	20	13	1.95624
Bp	20Hz	2015-12-16 19:57:01	2015-12-16 19:57:02	22	13	1.38086
Bp	20Hz	2015-12-16 19:57:25	2015-12-16 19:57:26	21	12	1.49595
Bp	20Hz	2015-12-16 19:57:43	2015-12-16 19:57:44	20	13	1.38087
Bp	20Hz	2015-12-16 19:58:07	2015-12-16 19:58:09	21	14	1.72609
Bp	20Hz	2015-12-16 19:58:51	2015-12-16 19:58:52	19	13	1.49595
Bp	20Hz	2015-12-16 21:04:23	2015-12-16 21:04:24	20	12	1.61101
Bp	20Hz	2015-12-16 21:04:42	2015-12-16 21:04:44	18	12	1.49594
Bp	20Hz	2015-12-16 21:07:14	2015-12-16 21:07:16	22	14	1.15073
Bp	20Hz	2015-12-16 21:07:32	2015-12-16 21:07:34	25	13	1.84116
Bp	20Hz	2015-12-16 21:07:43	2015-12-16 21:07:44	20	14	1.61102
Bp	20Hz	2015-12-16 21:08:37	2015-12-16 21:08:39	19	12	1.84116
Bp	20Hz	2015-12-16 21:09:22	2015-12-16 21:09:24	21	12	1.49594
Bp	20Hz	2015-12-16 21:09:50	2015-12-16 21:09:51	25	13	1.2658
Bp	20Hz	2015-12-16 21:10:09	2015-12-16 21:10:10	22	13	1.72608
Bp	20Hz	2015-12-16 21:11:20	2015-12-16 21:11:22	18	13	1.15073
Bp	20Hz	2015-12-16 21:11:39	2015-12-16 21:11:41	21	11	1.72609
Bp	20Hz	2015-12-16 21:16:20	2015-12-16 21:16:22	23	14	1.49594
Bp	20Hz	2015-12-16 21:16:49	2015-12-16 21:16:50	22	14	1.03565
Bp	20Hz	2015-12-16 21:17:08	2015-12-16 21:17:10	21	13	1.95624
Bp	20Hz	2015-12-16 21:17:38	2015-12-16 21:17:40	21	12	1.84116
Bp	20Hz	2015-12-16 21:18:23	2015-12-16 21:18:26	18	11	2.41652
Bp	20Hz	2015-12-16 21:18:42	2015-12-16 21:18:45	18	11	2.64667
Bp	20Hz	2015-12-17 00:02:03	2015-12-17 00:02:04	21	14	1.2658
Bp	20Hz	2015-12-17 00:02:11	2015-12-17 00:02:13	28	18	1.49594
Bp	20Hz	2015-12-17 00:02:31	2015-12-17 00:02:32	27	19	1.26579
Bp	20Hz	2015-12-17 00:03:10	2015-12-17 00:03:10	23	13	0.805508
Bp	20Hz	2015-12-17 00:03:30	2015-12-17 00:03:31	22	16	1.26579
Bp	20Hz	2015-12-17 00:03:57	2015-12-17 00:03:59	28	18	1.38086
Bp	20Hz	2015-12-17 00:04:15	2015-12-17 00:04:16	25	16	1.26579
Bp	20Hz	2015-12-17 00:04:46	2015-12-17 00:04:48	23	15	2.0713
Bp	20Hz	2015-12-17 00:04:56	2015-12-17 00:04:58	24	18	1.61102
Bp	20Hz	2015-12-17 00:05:13	2015-12-17 00:05:15	27	20	1.38087
Bp	20Hz	2015-12-17 00:05:31	2015-12-17 00:05:33	26	21	1.72609
Bp	20Hz	2015-12-17 00:06:06	2015-12-17 00:06:07	27	19	1.15073
Bp	20Hz	2015-12-17 00:10:00	2015-12-17 00:10:02	26	18	1.26579
Bp	20Hz	2015-12-17 00:10:30	2015-12-17 00:10:32	22	15	1.49594
Bp	20Hz	2015-12-17 01:47:03	2015-12-17 01:47:05	23	12	1.61102
Bp	20Hz	2015-12-17 01:47:16	2015-12-17 01:47:17	29	17	0.920584
Bp	20Hz	2015-12-17 01:47:39	2015-12-17 01:47:40	20	12	0.805508
Bp	20Hz	2015-12-17 01:47:55	2015-12-17 01:47:57	21	14	1.15072
Bp	20Hz	2015-12-17 01:48:07	2015-12-17 01:48:08	25	14	1.26579
Bp	20Hz	2015-12-17 01:48:41	2015-12-17 01:48:42	24	13	0.920584
Bp	20Hz	2015-12-17 01:49:11	2015-12-17 01:49:13	19	13	1.49594
Bp	20Hz	2015-12-17 01:50:03	2015-12-17 01:50:04	23	15	1.38087
Bp	20Hz	2015-12-17 01:50:20	2015-12-17 01:50:22	19	13	1.15073
Bp	20Hz	2015-12-17 01:56:13	2015-12-17 01:56:14	24	18	1.03565
Bp	20Hz	2015-12-17 01:56:56	2015-12-17 01:56:58	26	18	1.38087
Bp	20Hz	2015-12-17 01:57:11	2015-12-17 01:57:12	28	17	1.49594
Bp	20Hz	2015-12-17 01:57:36	2015-12-17 01:57:38	29	18	1.38087
Bp	20Hz	2015-12-17 02:43:19	2015-12-17 02:43:21	26	20	1.84116
Bp	20Hz	2015-12-17 02:43:40	2015-12-17 02:43:41	26	18	1.49595
Bp	20Hz	2015-12-17 02:44:09	2015-12-17 02:44:11	24	17	1.95624
Bp	20Hz	2015-12-17 02:44:35	2015-12-17 02:44:37	29	19	1.95623
Bp	20Hz	2015-12-17 02:44:50	2015-12-17 02:44:52	28	18	1.84116
Bp	20Hz	2015-12-17 02:45:12	2015-12-17 02:45:13	28	18	1.26579
Bp	20Hz	2015-12-17 02:50:13	2015-12-17 02:50:14	28	19	1.15073
Bp	20Hz	2015-12-17 02:50:52	2015-12-17 02:50:53	30	18	1.26579
Bp	20Hz	2015-12-17 02:51:10	2015-12-17 02:51:11	28	20	0.920584
Bp	20Hz	2015-12-17 02:51:55	2015-12-17 02:51:56	29	18	1.15073
Bp	20Hz	2015-12-17 02:52:10	2015-12-17 02:52:11	30	20	1.15072
Bp	20Hz	2015-12-17 02:52:27	2015-12-17 02:52:29	27	14	1.26579
Bp	20Hz	2015-12-17 02:52:53	2015-12-17 02:52:54	26	18	0.920574
Bp	20Hz	2015-12-17 02:53:16	2015-12-17 02:53:17	28	19	1.15072
Bp	20Hz	2015-12-17 02:53:33	2015-12-17 02:53:35	25	15	1.49595
Bp	20Hz	2015-12-17 02:54:25	2015-12-17 02:54:26	24	12	1.84116
Bp	20Hz	2015-12-17 02:54:42	2015-12-17 02:54:44	21	12	1.15072
Bp	20Hz	2015-12-17 02:57:08	2015-12-17 02:57:08	19	15	0.575364
Bm	CenPac tonal	2015-12-17 02:57:26	2015-12-17 02:57:33	21	15	6.90435
Bp	20Hz	2015-12-17 02:57:47	2015-12-17 02:57:49	22	14	1.61102
Bp	20Hz	2015-12-17 02:58:30	2015-12-17 02:58:31	21	14	1.49594
Bp	20Hz	2015-12-17 02:58:46	2015-12-17 02:58:48	22	15	2.07131
Bp	20Hz	2015-12-17 04:22:05	2015-12-17 04:22:07	28	18	1.61102
Bp	20Hz	2015-12-17 04:22:49	2015-12-17 04:22:51	31	18	1.72608
Bp	20Hz	2015-12-17 04:23:16	2015-12-17 04:23:17	26	16	1.15072
Bp	20Hz	2015-12-17 04:23:27	2015-12-17 04:23:28	34	16	1.03565
Bp	20Hz	2015-12-17 04:23:58	2015-12-17 04:24:00	26	16	1.2658
Bp	20Hz	2015-12-17 04:25:13	2015-12-17 04:25:14	28	21	1.03565
Bp	20Hz	2015-12-17 07:06:09	2015-12-17 07:06:11	28	20	1.61102
Bp	20Hz	2015-12-17 08:08:14	2015-12-17 08:08:15	20	13	1.49594
Bp	20Hz	2015-12-17 08:08:31	2015-12-17 08:08:33	22	15	1.61102
Bp	20Hz	2015-12-17 08:09:40	2015-12-17 08:09:41	20	12	1.61101
Bp	20Hz	2015-12-17 08:12:08	2015-12-17 08:12:09	22	13	1.26579
Bp	20Hz	2015-12-17 08:12:32	2015-12-17 08:12:33	22	12	1.72608
Bp	20Hz	2015-12-17 08:12:50	2015-12-17 08:12:52	21	13	1.38087
Bp	20Hz	2015-12-17 08:13:34	2015-12-17 08:13:36	21	12	1.61102
Bp	20Hz	2015-12-17 08:13:48	2015-12-17 08:13:49	25	18	1.26579
Bp	20Hz	2015-12-17 08:16:11	2015-12-17 08:16:13	20	14	1.84116
Bp	20Hz	2015-12-17 08:16:29	2015-12-17 08:16:30	19	14	1.38086
Bp	20Hz	2015-12-17 08:16:54	2015-12-17 08:16:55	19	12	1.72609
Bp	20Hz	2015-12-17 08:19:20	2015-12-17 08:19:22	22	14	1.95624
Bp	20Hz	2015-12-17 08:19:45	2015-12-17 08:19:46	22	11	1.03565
Bp	20Hz	2015-12-17 08:20:03	2015-12-17 08:20:05	22	14	1.95624
Bp	20Hz	2015-12-17 08:20:30	2015-12-17 08:20:31	21	14	1.15073
Bp	20Hz	2015-12-17 08:20:47	2015-12-17 08:20:49	21	11	1.84116
Bp	20Hz	2015-12-17 08:28:14	2015-12-17 08:28:15	20	15	1.15073
Bp	20Hz	2015-12-17 08:28:38	2015-12-17 08:28:40	21	13	1.49594
Bp	20Hz	2015-12-17 08:28:56	2015-12-17 08:28:58	23	12	1.38087
Bp	20Hz	2015-12-17 08:29:22	2015-12-17 08:29:23	19	14	1.26579
Bp	20Hz	2015-12-17 08:29:40	2015-12-17 08:29:42	23	12	1.49594
Bp	20Hz	2015-12-17 08:30:05	2015-12-17 08:30:07	21	14	1.61102
Bp	20Hz	2015-12-17 08:30:24	2015-12-17 08:30:25	20	13	0.920584
Bp	20Hz	2015-12-17 08:33:17	2015-12-17 08:33:19	21	13	1.84116
Bp	20Hz	2015-12-17 08:33:42	2015-12-17 08:33:44	20	12	1.2658
Bp	20Hz	2015-12-17 08:37:17	2015-12-17 08:37:18	22	14	1.26579
Bp	20Hz	2015-12-17 08:37:35	2015-12-17 08:37:36	22	13	1.15073
Bp	20Hz	2015-12-17 08:37:48	2015-12-17 08:37:49	20	10	1.03565
Bp	20Hz	2015-12-17 08:40:09	2015-12-17 08:40:10	20	14	1.26579
Bp	20Hz	2015-12-17 08:40:09	2015-12-17 08:40:10	19	12	1.38087
Bp	20Hz	2015-12-17 08:40:26	2015-12-17 08:40:28	21	13	1.95624
Bp	20Hz	2015-12-17 08:40:27	2015-12-17 08:40:28	19	12	1.38087
Bp	20Hz	2015-12-17 08:40:52	2015-12-17 08:40:53	20	13	1.61102
Bp	20Hz	2015-12-17 08:41:09	2015-12-17 08:41:11	22	12	1.38087
Bp	20Hz	2015-12-17 08:41:34	2015-12-17 08:41:36	20	11	1.84116
Bp	20Hz	2015-12-17 08:44:19	2015-12-17 08:44:20	26	13	1.15073
Bp	20Hz	2015-12-17 08:47:23	2015-12-17 08:47:24	18	13	1.15073
Bp	20Hz	2015-12-17 08:47:41	2015-12-17 08:47:42	18	13	1.38087
Bp	20Hz	2015-12-17 08:48:05	2015-12-17 08:48:07	20	12	1.49595
Bp	20Hz	2015-12-17 08:48:47	2015-12-17 08:48:48	22	13	1.61102
Bp	20Hz	2015-12-17 08:49:05	2015-12-17 08:49:07	23	13	2.18638
Bp	20Hz	2015-12-17 08:49:47	2015-12-17 08:49:49	21	11	1.72609
Bp	20Hz	2015-12-17 08:50:11	2015-12-17 08:50:13	21	13	1.95624
Bp	20Hz	2015-12-17 08:50:29	2015-12-17 08:50:31	21	12	1.61102
Bp	20Hz	2015-12-17 08:51:11	2015-12-17 08:51:13	20	11	1.49594
Bp	20Hz	2015-12-17 08:51:37	2015-12-17 08:51:38	22	13	1.61102
Bp	20Hz	2015-12-17 08:51:55	2015-12-17 08:51:57	21	12	1.72608
Bp	20Hz	2015-12-17 08:54:02	2015-12-17 08:54:05	22	11	2.41652
Bp	20Hz	2015-12-17 08:54:30	2015-12-17 08:54:32	20	13	2.18638
Bp	20Hz	2015-12-17 08:54:48	2015-12-17 08:54:50	21	12	2.30146
Bp	20Hz	2015-12-17 08:55:31	2015-12-17 08:55:33	23	13	2.0713
Bp	20Hz	2015-12-17 08:55:56	2015-12-17 08:55:58	21	12	2.0713
Bp	20Hz	2015-12-17 08:56:15	2015-12-17 08:56:16	21	13	1.49595
Bp	20Hz	2015-12-17 08:56:57	2015-12-17 08:56:58	21	13	1.2658
Bp	20Hz	2015-12-17 08:57:21	2015-12-17 08:57:24	24	12	2.53159
Bp	20Hz	2015-12-17 08:57:40	2015-12-17 08:57:42	22	11	2.0713
Bp	20Hz	2015-12-17 08:58:06	2015-12-17 08:58:07	19	13	1.38087
Bp	20Hz	2015-12-17 08:58:49	2015-12-17 08:58:51	21	12	1.84116
Bp	20Hz	2015-12-17 09:01:11	2015-12-17 09:01:13	24	16	1.49594
Bp	20Hz	2015-12-17 09:01:51	2015-12-17 09:01:53	25	16	1.84117
Bp	20Hz	2015-12-17 12:25:01	2015-12-17 12:25:02	25	18	1.03565
Bp	20Hz	2015-12-17 20:13:09	2015-12-17 20:13:10	20	13	1.26579
Bp	20Hz	2015-12-17 20:13:27	2015-12-17 20:13:28	21	13	1.49595
Bp	20Hz	2015-12-17 20:13:51	2015-12-17 20:13:52	19	13	1.26579
Bp	20Hz	2015-12-17 20:14:09	2015-12-17 20:14:11	22	12	1.49595
Bp	20Hz	2015-12-17 20:14:34	2015-12-17 20:14:36	20	13	1.49594
Bp	20Hz	2015-12-17 20:14:52	2015-12-17 20:14:54	22	13	1.61102
Bp	20Hz	2015-12-17 20:15:18	2015-12-17 20:15:19	22	12	1.49595
Bp	20Hz	2015-12-17 20:16:03	2015-12-17 20:16:04	20	14	1.15073
Bp	20Hz	2015-12-17 20:16:20	2015-12-17 20:16:22	22	12	1.38087
Bp	20Hz	2015-12-17 20:17:06	2015-12-17 20:17:07	21	13	1.15072
Bp	20Hz	2015-12-17 20:17:31	2015-12-17 20:17:33	19	14	1.49595
Bp	20Hz	2015-12-17 20:17:49	2015-12-17 20:17:51	20	13	1.72608
Bp	20Hz	2015-12-17 20:20:20	2015-12-17 20:20:22	21	13	1.61102
Bp	20Hz	2015-12-17 20:20:38	2015-12-17 20:20:39	21	13	1.49594
Bp	20Hz	2015-12-17 20:21:02	2015-12-17 20:21:04	19	13	1.72609
Bp	20Hz	2015-12-17 20:21:44	2015-12-17 20:21:46	19	13	1.38087
Bp	20Hz	2015-12-17 20:24:29	2015-12-17 20:24:30	20	13	1.38087
Bp	20Hz	2015-12-17 20:24:56	2015-12-17 20:24:57	22	14	1.72609
Bp	20Hz	2015-12-17 20:30:15	2015-12-17 20:30:17	22	14	1.72608
Bp	20Hz	2015-12-17 20:30:39	2015-12-17 20:30:41	21	14	1.84116
Bp	20Hz	2015-12-17 20:31:22	2015-12-17 20:31:24	22	13	2.07131
Bp	20Hz	2015-12-17 20:31:39	2015-12-17 20:31:41	23	12	2.18637
Bp	20Hz	2015-12-17 20:34:33	2015-12-17 20:34:34	22	15	0.920574
Bp	20Hz	2015-12-17 20:34:49	2015-12-17 20:34:51	23	12	1.26579
Bp	20Hz	2015-12-17 20:34:59	2015-12-17 20:35:00	22	14	1.03565
Bp	20Hz	2015-12-17 20:35:34	2015-12-17 20:35:36	21	13	1.61102
Bm	CenPac tonal	2015-12-17 20:36:51	2015-12-17 20:37:00	21	16	8.63043
Bm	CenPac tonal	2015-12-17 20:37:04	2015-12-17 20:37:10	21	16	6.09884
Bm	CenPac tonal	2015-12-17 20:38:15	2015-12-17 20:38:22	21	16	6.09884
Bm	CenPac tonal	2015-12-17 20:38:29	2015-12-17 20:38:34	21	15	4.71797
Bm	CenPac tonal	2015-12-17 20:41:03	2015-12-17 20:41:12	22	17	9.09073
Bm	CenPac tonal	2015-12-17 20:42:02	2015-12-17 20:42:13	22	16	11.2771
Bm	CenPac tonal	2015-12-17 20:48:10	2015-12-17 20:48:15	21	17	5.52348
Bm	CenPac tonal	2015-12-17 20:49:03	2015-12-17 20:49:08	20	16	4.71798
Bm	CenPac tonal	2015-12-17 20:50:08	2015-12-17 20:50:15	20	17	7.13449
Bm	CenPac tonal	2015-12-17 20:51:31	2015-12-17 20:51:36	21	15	4.1426
Bm	CenPac tonal	2015-12-17 20:55:39	2015-12-17 20:55:43	20	16	4.25768
Bp	20Hz	2015-12-17 21:04:05	2015-12-17 21:04:06	22	13	0.805508
Bp	20Hz	2015-12-17 21:04:47	2015-12-17 21:04:48	23	14	1.03565
Bp	20Hz	2015-12-17 21:05:28	2015-12-17 21:05:30	24	14	1.61102
Bp	20Hz	2015-12-17 21:06:11	2015-12-17 21:06:13	19	14	1.26579
Bp	20Hz	2015-12-17 21:09:37	2015-12-17 21:09:39	22	13	1.49594
Bp	20Hz	2015-12-17 21:18:08	2015-12-17 21:18:09	21	14	0.805508
Bp	20Hz	2015-12-17 21:18:24	2015-12-17 21:18:25	24	15	1.03565
Bp	20Hz	2015-12-17 21:19:03	2015-12-17 21:19:04	24	16	1.15073
Bp	20Hz	2015-12-17 21:20:06	2015-12-17 21:20:07	25	16	1.38087
Bp	20Hz	2015-12-17 21:20:22	2015-12-17 21:20:23	21	12	1.26579
Bp	20Hz	2015-12-17 21:20:46	2015-12-17 21:20:47	22	14	1.03565
Bp	20Hz	2015-12-17 21:23:12	2015-12-17 21:23:14	21	15	1.84116
Bp	20Hz	2015-12-17 21:23:36	2015-12-17 21:23:37	20	14	1.61102
Bp	20Hz	2015-12-17 21:23:53	2015-12-17 21:23:55	20	15	1.61102
Bp	20Hz	2015-12-17 21:24:36	2015-12-17 21:24:37	21	12	1.72609
Bp	20Hz	2015-12-17 21:25:01	2015-12-17 21:25:02	21	13	1.38087
Bp	20Hz	2015-12-17 21:25:18	2015-12-17 21:25:20	21	14	1.49594
Bp	20Hz	2015-12-17 21:25:56	2015-12-17 21:25:58	21	13	2.07131
Bp	20Hz	2015-12-17 21:26:21	2015-12-17 21:26:23	21	13	1.72609
Bp	20Hz	2015-12-17 21:26:37	2015-12-17 21:26:38	22	14	1.61102
Bp	20Hz	2015-12-17 21:27:03	2015-12-17 21:27:04	19	13	1.37555
Bp	20Hz	2015-12-17 21:27:20	2015-12-17 21:27:22	19	13	1.71944
Bp	20Hz	2015-12-17 21:27:42	2015-12-17 21:27:43	19	14	1.03166
Bp	20Hz	2015-12-17 21:27:57	2015-12-17 21:27:59	20	11	1.60481
Bp	20Hz	2015-12-17 21:30:06	2015-12-17 21:30:08	21	14	2.06334
Bp	20Hz	2015-12-17 21:30:31	2015-12-17 21:30:32	21	14	1.37555
Bp	20Hz	2015-12-17 21:30:47	2015-12-17 21:30:49	21	13	1.83407
Bp	20Hz	2015-12-17 21:31:31	2015-12-17 21:31:33	21	13	1.71944
Bp	20Hz	2015-12-17 21:32:11	2015-12-17 21:32:12	20	12	1.03167
Bp	20Hz	2015-12-17 21:32:51	2015-12-17 21:32:52	20	13	1.49019
Bp	20Hz	2015-12-17 21:33:15	2015-12-17 21:33:16	22	13	0.917044
Bp	20Hz	2015-12-17 21:33:33	2015-12-17 21:33:35	22	13	1.49019
Bp	20Hz	2015-12-17 21:34:14	2015-12-17 21:34:15	22	13	1.49019
Bp	20Hz	2015-12-17 21:34:37	2015-12-17 21:34:38	20	13	1.49019
Bp	20Hz	2015-12-17 21:34:54	2015-12-17 21:34:55	22	14	1.03167
Bp	20Hz	2015-12-18 06:37:47	2015-12-18 06:37:48	18	17	0.810989
Bp	20Hz	2015-12-18 06:38:51	2015-12-18 06:38:52	29	19	1.0427
Bp	20Hz	2015-12-18 07:22:49	2015-12-18 07:22:51	28	16	1.39027
Bp	20Hz	2015-12-18 07:25:32	2015-12-18 07:25:33	26	15	1.15855
Bm	CenPac tonal	2015-12-18 08:17:18	2015-12-18 08:17:23	20	16	4.98181
Bp	20Hz	2015-12-18 08:42:07	2015-12-18 08:42:08	23	16	1.0427
Bp	20Hz	2015-12-18 08:42:26	2015-12-18 08:42:28	21	15	1.50613
Bp	20Hz	2015-12-18 08:42:53	2015-12-18 08:42:55	22	16	1.50613
Bp	20Hz	2015-12-18 08:43:13	2015-12-18 08:43:14	22	16	1.15855
Bp	20Hz	2015-12-18 08:43:39	2015-12-18 08:43:40	22	13	0.926851
Bp	20Hz	2015-12-18 08:43:57	2015-12-18 08:43:58	24	16	1.39027
Bp	20Hz	2015-12-18 08:44:25	2015-12-18 08:44:26	22	13	1.27441
Bp	20Hz	2015-12-18 08:44:44	2015-12-18 08:44:46	20	13	1.85369
Bp	20Hz	2015-12-18 08:45:11	2015-12-18 08:45:12	19	13	1.27441
Bp	20Hz	2015-12-18 08:46:16	2015-12-18 08:46:17	21	13	1.50613
Bp	20Hz	2015-12-18 08:46:43	2015-12-18 08:46:44	22	12	1.15856
Bp	20Hz	2015-12-18 09:17:09	2015-12-18 09:17:11	21	13	1.73784
Bp	20Hz	2015-12-18 09:17:35	2015-12-18 09:17:38	20	14	2.54884
Bp	20Hz	2015-12-18 09:17:54	2015-12-18 09:17:56	22	12	1.62199
Bp	20Hz	2015-12-18 09:18:35	2015-12-18 09:18:37	21	12	1.62198
Bp	20Hz	2015-12-18 09:19:00	2015-12-18 09:19:02	19	13	1.50613
Bp	20Hz	2015-12-18 09:19:17	2015-12-18 09:19:20	20	13	2.20127
Bp	20Hz	2015-12-18 09:20:03	2015-12-18 09:20:04	18	13	1.27441
Bp	20Hz	2015-12-18 09:20:27	2015-12-18 09:20:29	19	14	1.62199
Bp	20Hz	2015-12-18 09:21:08	2015-12-18 09:21:09	19	11	1.15856
Bp	20Hz	2015-12-18 09:21:26	2015-12-18 09:21:27	20	12	1.50613
Bp	20Hz	2015-12-18 09:38:22	2015-12-18 09:38:23	19	15	1.39028
Bp	20Hz	2015-12-18 09:39:07	2015-12-18 09:39:09	20	14	1.39028
Bp	20Hz	2015-12-18 09:39:49	2015-12-18 09:39:51	20	13	1.39028
Bp	20Hz	2015-12-18 09:40:56	2015-12-18 09:40:57	20	15	1.15856
Bp	20Hz	2015-12-18 09:41:13	2015-12-18 09:41:14	20	16	1.73784
Bp	20Hz	2015-12-18 09:41:37	2015-12-18 09:41:39	20	14	1.27442
Bp	20Hz	2015-12-18 11:09:13	2015-12-18 11:09:14	20	13	1.27442
Bp	20Hz	2015-12-18 11:09:29	2015-12-18 11:09:31	19	13	1.62199
Bp	20Hz	2015-12-18 11:09:54	2015-12-18 11:09:55	21	13	1.0427
Bp	20Hz	2015-12-18 11:10:09	2015-12-18 11:10:10	20	12	1.27441
Bp	20Hz	2015-12-18 11:10:34	2015-12-18 11:10:35	20	12	1.39028
Bp	20Hz	2015-12-18 11:10:51	2015-12-18 11:10:53	23	15	2.43298
Bp	20Hz	2015-12-18 11:11:16	2015-12-18 11:11:17	19	13	1.04271
Bp	20Hz	2015-12-18 11:11:56	2015-12-18 11:11:57	19	14	1.27441
Bp	20Hz	2015-12-18 11:12:13	2015-12-18 11:12:15	22	13	1.62198
Bp	20Hz	2015-12-18 11:12:40	2015-12-18 11:12:41	21	13	1.39027
Bp	20Hz	2015-12-18 11:19:03	2015-12-18 11:19:05	20	14	1.62198
Bp	20Hz	2015-12-18 11:19:20	2015-12-18 11:19:22	22	15	1.73784
Bp	20Hz	2015-12-18 11:20:00	2015-12-18 11:20:01	22	13	0.810999
Bp	20Hz	2015-12-18 11:20:27	2015-12-18 11:20:28	21	13	1.15856
Bp	20Hz	2015-12-18 11:20:42	2015-12-18 11:20:43	21	14	0.926851
Bp	20Hz	2015-12-18 11:23:12	2015-12-18 11:23:13	21	13	1.73784
Bp	20Hz	2015-12-18 11:23:29	2015-12-18 11:23:30	24	12	1.15855
Bp	20Hz	2015-12-18 11:23:53	2015-12-18 11:23:54	20	14	1.39028
Bp	20Hz	2015-12-18 11:24:09	2015-12-18 11:24:11	26	15	2.0854
Bp	20Hz	2015-12-18 11:24:34	2015-12-18 11:24:35	19	12	1.39028
Bp	20Hz	2015-12-18 11:24:52	2015-12-18 11:24:53	22	13	1.62198
Bp	20Hz	2015-12-18 11:25:15	2015-12-18 11:25:16	20	13	1.04271
Bp	20Hz	2015-12-18 11:26:03	2015-12-18 11:26:04	20	13	1.39027
Bp	20Hz	2015-12-18 11:26:17	2015-12-18 11:26:19	23	16	1.96955
Bp	20Hz	2015-12-18 11:26:41	2015-12-18 11:26:43	22	14	2.0854
Bp	20Hz	2015-12-18 11:27:01	2015-12-18 11:27:02	20	13	1.27441
Bp	20Hz	2015-12-18 11:27:22	2015-12-18 11:27:25	21	14	2.0854
Bp	20Hz	2015-12-18 11:27:40	2015-12-18 11:27:42	22	13	1.73784
Bp	20Hz	2015-12-18 11:30:11	2015-12-18 11:30:12	21	13	1.62199
Bp	20Hz	2015-12-18 11:30:28	2015-12-18 11:30:30	22	12	1.73784
Bp	20Hz	2015-12-18 11:30:52	2015-12-18 11:30:54	22	13	1.39027
Bp	20Hz	2015-12-18 11:31:09	2015-12-18 11:31:11	23	14	1.62199
Bp	20Hz	2015-12-18 11:31:33	2015-12-18 11:31:34	20	12	1.27441
Bp	20Hz	2015-12-18 11:31:50	2015-12-18 11:31:52	22	14	1.8537
Bp	20Hz	2015-12-18 11:32:19	2015-12-18 11:32:20	20	14	1.27441
Bp	20Hz	2015-12-18 11:33:00	2015-12-18 11:33:02	21	12	1.73784
Bp	20Hz	2015-12-18 11:33:18	2015-12-18 11:33:19	23	13	1.39028
Bp	20Hz	2015-12-18 11:34:00	2015-12-18 11:34:02	24	14	1.62198
Bp	20Hz	2015-12-18 11:34:23	2015-12-18 11:34:25	22	13	1.39028
Bp	20Hz	2015-12-18 11:34:40	2015-12-18 11:34:42	22	12	1.50613
Bp	20Hz	2015-12-18 11:37:30	2015-12-18 11:37:32	25	14	1.62199
Bp	20Hz	2015-12-18 11:40:13	2015-12-18 11:40:15	22	12	1.62199
Bp	20Hz	2015-12-18 11:41:38	2015-12-18 11:41:39	24	12	1.15856
Bp	20Hz	2015-12-18 11:44:32	2015-12-18 11:44:34	22	12	2.43298
Bp	20Hz	2015-12-18 11:48:05	2015-12-18 11:48:06	22	15	0.926851
Bp	20Hz	2015-12-18 11:48:54	2015-12-18 11:48:55	22	16	1.62198
Bp	20Hz	2015-12-18 14:53:07	2015-12-18 14:53:08	25	16	0.926851
Bp	20Hz	2015-12-18 16:35:46	2015-12-18 16:35:46	31	16	0.695128
Bp	20Hz	2015-12-18 20:44:39	2015-12-18 20:44:41	20	13	2.08541
Bp	20Hz	2015-12-18 20:45:04	2015-12-18 20:45:06	19	12	1.8537
Bp	20Hz	2015-12-18 20:45:22	2015-12-18 20:45:23	23	12	1.39027
Bp	20Hz	2015-12-18 20:45:46	2015-12-18 20:45:48	20	13	2.20127
Bp	20Hz	2015-12-18 20:46:03	2015-12-18 20:46:05	20	13	2.0854
Bp	20Hz	2015-12-18 20:46:28	2015-12-18 20:46:30	22	12	2.0854
Bp	20Hz	2015-12-18 20:47:10	2015-12-18 20:47:12	22	13	1.96955
Bp	20Hz	2015-12-18 20:47:28	2015-12-18 20:47:29	22	14	1.27441
Bp	20Hz	2015-12-18 20:47:52	2015-12-18 20:47:53	20	11	1.15855
Bp	20Hz	2015-12-18 20:50:14	2015-12-18 20:50:15	21	14	1.15855
Bp	20Hz	2015-12-18 20:50:57	2015-12-18 20:50:59	22	14	2.20127
Bp	20Hz	2015-12-18 20:51:38	2015-12-18 20:51:40	24	13	1.96955
Bp	20Hz	2015-12-18 20:52:03	2015-12-18 20:52:04	21	12	1.62199
Bp	20Hz	2015-12-18 20:52:21	2015-12-18 20:52:23	20	12	1.73784
Bp	20Hz	2015-12-18 20:52:49	2015-12-18 20:52:51	21	12	1.85369
Bp	20Hz	2015-12-18 20:53:07	2015-12-18 20:53:09	21	14	1.85369
Bp	20Hz	2015-12-18 20:53:30	2015-12-18 20:53:32	20	12	1.50613
Bp	20Hz	2015-12-18 20:54:12	2015-12-18 20:54:14	21	13	1.50613
Bp	20Hz	2015-12-18 20:54:29	2015-12-18 20:54:31	22	12	1.73784
Bp	20Hz	2015-12-18 20:54:53	2015-12-18 20:54:55	22	12	2.20127
Bp	20Hz	2015-12-18 20:57:58	2015-12-18 20:58:00	21	14	1.62198
Bp	20Hz	2015-12-18 20:58:43	2015-12-18 20:58:45	22	12	1.50613
Bp	20Hz	2015-12-18 20:59:53	2015-12-18 20:59:54	22	11	1.0427
Bp	20Hz	2015-12-18 21:00:10	2015-12-18 21:00:12	19	13	1.50613
Bp	20Hz	2015-12-18 21:00:35	2015-12-18 21:00:37	20	13	1.27442
Bp	20Hz	2015-12-18 21:01:17	2015-12-18 21:01:19	21	13	1.8537
Bp	20Hz	2015-12-18 21:01:33	2015-12-18 21:01:35	21	14	2.20127
Bp	20Hz	2015-12-18 21:01:58	2015-12-18 21:01:59	18	12	1.27442
Bp	20Hz	2015-12-18 21:04:00	2015-12-18 21:04:01	19	13	0.695138
Bp	20Hz	2015-12-18 21:04:17	2015-12-18 21:04:18	18	15	1.27442
Bp	20Hz	2015-12-18 21:04:44	2015-12-18 21:04:45	19	12	1.39027
Bp	20Hz	2015-12-18 21:05:00	2015-12-18 21:05:03	19	14	2.66469
Bp	20Hz	2015-12-18 21:05:41	2015-12-18 21:05:43	19	13	1.8537
Bp	20Hz	2015-12-18 21:06:05	2015-12-18 21:06:07	21	12	1.8537
Bp	20Hz	2015-12-18 21:06:22	2015-12-18 21:06:24	21	14	1.8537
Bp	20Hz	2015-12-18 21:06:46	2015-12-18 21:06:48	22	16	1.62199
Bp	20Hz	2015-12-18 21:11:40	2015-12-18 21:11:41	20	13	1.8537
Bp	20Hz	2015-12-18 21:11:57	2015-12-18 21:11:59	21	16	1.39028
Bp	20Hz	2015-12-18 21:12:38	2015-12-18 21:12:40	22	13	1.15856
Bp	20Hz	2015-12-18 21:13:01	2015-12-18 21:13:02	25	10	0.926851
Bp	20Hz	2015-12-18 21:13:16	2015-12-18 21:13:18	20	12	1.27441
Bp	20Hz	2015-12-18 21:13:59	2015-12-18 21:14:00	20	14	1.27441
Bp	20Hz	2015-12-18 21:14:23	2015-12-18 21:14:25	20	13	1.73784
Bp	20Hz	2015-12-18 21:14:40	2015-12-18 21:14:42	22	11	1.96955
Bp	20Hz	2015-12-18 21:15:05	2015-12-18 21:15:06	20	12	1.27441
Bp	20Hz	2015-12-18 21:15:21	2015-12-18 21:15:23	20	13	1.39028
Bp	20Hz	2015-12-18 21:15:46	2015-12-18 21:15:48	21	14	1.85369
Bp	20Hz	2015-12-18 21:18:08	2015-12-18 21:18:10	21	13	2.20127
Bp	20Hz	2015-12-18 21:18:35	2015-12-18 21:18:37	20	11	2.31712
Bp	20Hz	2015-12-18 21:18:53	2015-12-18 21:18:55	21	13	2.0854
Bp	20Hz	2015-12-18 21:19:35	2015-12-18 21:19:36	21	13	1.8537
Bp	20Hz	2015-12-18 21:20:15	2015-12-18 21:20:18	20	14	2.43297
Bp	20Hz	2015-12-18 21:20:59	2015-12-18 21:21:00	19	12	1.73784
Bp	20Hz	2015-12-18 21:21:24	2015-12-18 21:21:26	21	12	1.96955
Bp	20Hz	2015-12-18 21:21:41	2015-12-18 21:21:43	20	12	1.73784
Bp	20Hz	2015-12-18 21:22:05	2015-12-18 21:22:06	21	12	1.50613
Bp	20Hz	2015-12-18 21:22:44	2015-12-18 21:22:45	25	16	0.926841
Bp	20Hz	2015-12-18 21:27:48	2015-12-18 21:27:50	19	13	1.62199
Bp	20Hz	2015-12-18 21:28:14	2015-12-18 21:28:16	19	14	1.15856
Bp	20Hz	2015-12-18 21:28:32	2015-12-18 21:28:33	21	13	1.50613
Bp	20Hz	2015-12-18 21:29:16	2015-12-18 21:29:18	19	13	1.50614
Bp	20Hz	2015-12-18 21:29:40	2015-12-18 21:29:42	19	12	1.50613
Bp	20Hz	2015-12-18 21:29:57	2015-12-18 21:29:58	19	14	1.15856
Bp	20Hz	2015-12-18 21:39:09	2015-12-18 21:39:10	20	12	1.15856
Bp	20Hz	2015-12-18 21:39:49	2015-12-18 21:39:51	20	12	1.62198
Bp	20Hz	2015-12-18 21:40:05	2015-12-18 21:40:07	21	13	1.50614
Bp	20Hz	2015-12-18 21:40:29	2015-12-18 21:40:31	22	13	1.73784
Bp	20Hz	2015-12-18 21:40:46	2015-12-18 21:40:48	20	12	1.50613
Bp	20Hz	2015-12-18 21:41:10	2015-12-18 21:41:11	20	13	1.50613
Bp	20Hz	2015-12-18 21:41:26	2015-12-18 21:41:28	18	12	1.85369
Bp	20Hz	2015-12-18 21:41:52	2015-12-18 21:41:54	20	13	1.62198
Bp	20Hz	2015-12-18 21:42:09	2015-12-18 21:42:11	22	13	1.96955
Bp	20Hz	2015-12-18 21:42:36	2015-12-18 21:42:38	19	13	1.15856
Bp	20Hz	2015-12-18 21:42:53	2015-12-18 21:42:55	19	11	1.39028
Bp	20Hz	2015-12-18 21:43:18	2015-12-18 21:43:19	21	14	1.73784
Bp	20Hz	2015-12-18 21:43:35	2015-12-18 21:43:36	22	13	1.04271
Bp	20Hz	2015-12-18 21:43:57	2015-12-18 21:43:59	19	11	1.50614
Bp	20Hz	2015-12-18 21:46:01	2015-12-18 21:46:03	19	13	1.62199
Bp	20Hz	2015-12-18 21:46:18	2015-12-18 21:46:20	21	12	1.27441
Bp	20Hz	2015-12-18 21:46:46	2015-12-18 21:46:47	21	13	1.50613
Bp	20Hz	2015-12-18 21:47:02	2015-12-18 21:47:04	22	13	1.50613
Bp	20Hz	2015-12-18 21:47:43	2015-12-18 21:47:44	19	14	1.39027
Bp	20Hz	2015-12-18 21:48:05	2015-12-18 21:48:06	24	12	1.15856
Bp	20Hz	2015-12-18 21:48:21	2015-12-18 21:48:22	22	13	1.62198
Bp	20Hz	2015-12-18 21:48:44	2015-12-18 21:48:46	20	13	1.50613
Bp	20Hz	2015-12-18 21:49:00	2015-12-18 21:49:02	21	13	1.27441
Bp	20Hz	2015-12-18 21:49:28	2015-12-18 21:49:30	22	12	1.39027
Bp	20Hz	2015-12-18 21:50:10	2015-12-18 21:50:11	20	12	1.39027
Bp	20Hz	2015-12-18 21:50:27	2015-12-18 21:50:29	21	12	2.31712
Bp	20Hz	2015-12-19 14:22:13	2015-12-19 14:22:14	29	17	1.04271
Bp	20Hz	2015-12-19 18:21:33	2015-12-19 18:21:34	24	19	0.926851
Bp	20Hz	2015-12-19 18:22:11	2015-12-19 18:22:12	25	18	1.39028
Bp	20Hz	2015-12-19 18:22:29	2015-12-19 18:22:31	23	14	1.39028
Bp	20Hz	2015-12-19 18:25:08	2015-12-19 18:25:09	25	17	1.15855
Bp	20Hz	2015-12-19 18:25:22	2015-12-19 18:25:24	22	15	1.50613
Bp	20Hz	2015-12-19 18:25:42	2015-12-19 18:25:44	26	19	1.62198
Bp	20Hz	2015-12-20 05:45:49	2015-12-20 05:45:51	28	16	1.73784
Bp	20Hz	2015-12-20 05:46:16	2015-12-20 05:46:17	26	16	1.15856
Bp	20Hz	2015-12-20 05:46:57	2015-12-20 05:46:59	23	15	1.62199
Bp	20Hz	2015-12-20 05:47:14	2015-12-20 05:47:15	23	17	0.926851
Bp	20Hz	2015-12-20 05:48:36	2015-12-20 05:48:37	28	20	1.0427
Bp	20Hz	2015-12-20 05:48:49	2015-12-20 05:48:50	32	20	1.0427
Bp	20Hz	2015-12-20 11:08:24	2015-12-20 11:08:25	30	18	1.39027
Bp	20Hz	2015-12-20 11:08:56	2015-12-20 11:08:57	28	17	1.0427
Bp	20Hz	2015-12-20 11:09:19	2015-12-20 11:09:20	31	15	1.0427
Bp	20Hz	2015-12-20 11:09:34	2015-12-20 11:09:36	32	19	1.27441
Bp	20Hz	2015-12-20 11:10:12	2015-12-20 11:10:13	29	17	0.926851
Bp	20Hz	2015-12-20 11:10:33	2015-12-20 11:10:34	29	18	1.27441
Bp	20Hz	2015-12-20 11:13:12	2015-12-20 11:13:13	29	18	1.0427
Bp	20Hz	2015-12-20 11:16:15	2015-12-20 11:16:16	29	22	0.926851
Bp	20Hz	2015-12-21 05:48:14	2015-12-21 05:48:16	25	19	1.1441
Bp	20Hz	2015-12-21 05:48:25	2015-12-21 05:48:26	27	17	1.37291
Bp	20Hz	2015-12-21 05:48:47	2015-12-21 05:48:49	28	16	1.37292
Bp	20Hz	2015-12-21 06:09:04	2015-12-21 06:09:05	22	16	1.37292
Bp	20Hz	2015-12-21 06:09:22	2015-12-21 06:09:24	23	15	1.60173
Bp	20Hz	2015-12-21 06:10:24	2015-12-21 06:10:26	23	17	1.37291
Bp	20Hz	2015-12-21 06:11:07	2015-12-21 06:11:09	23	16	1.60173
Bp	20Hz	2015-12-21 06:11:27	2015-12-21 06:11:28	23	15	1.02968
Bp	20Hz	2015-12-21 06:11:46	2015-12-21 06:11:47	22	14	1.2585
Bp	20Hz	2015-12-21 06:14:08	2015-12-21 06:14:09	23	14	1.48732
Bp	20Hz	2015-12-21 06:14:29	2015-12-21 06:14:31	22	15	1.37291
Bp	20Hz	2015-12-21 06:14:49	2015-12-21 06:14:51	22	12	1.83055
Bp	20Hz	2015-12-21 06:15:07	2015-12-21 06:15:09	21	13	2.28819
Bp	20Hz	2015-12-22 05:42:53	2015-12-22 05:42:55	22	12	1.38892
Bp	20Hz	2015-12-22 05:43:14	2015-12-22 05:43:15	22	14	1.27318
Bp	20Hz	2015-12-22 05:43:43	2015-12-22 05:43:44	23	14	1.04169
Bp	20Hz	2015-12-22 05:44:03	2015-12-22 05:44:05	25	12	1.15744
Bp	20Hz	2015-12-23 10:44:56	2015-12-23 10:44:57	21	13	1.27318
Bp	20Hz	2015-12-23 10:45:41	2015-12-23 10:45:43	21	14	1.38892
Bp	20Hz	2015-12-23 10:46:08	2015-12-23 10:46:09	21	12	0.810205
Bp	20Hz	2015-12-23 10:46:27	2015-12-23 10:46:28	22	13	1.04169
Bp	20Hz	2015-12-23 10:47:11	2015-12-23 10:47:13	19	13	1.50467
Bp	20Hz	2015-12-23 10:47:37	2015-12-23 10:47:39	20	13	1.62041
Bp	20Hz	2015-12-23 10:51:24	2015-12-23 10:51:24	21	13	0.925945
Bp	20Hz	2015-12-23 10:51:42	2015-12-23 10:51:44	22	15	1.62041
Bp	20Hz	2015-12-23 10:52:12	2015-12-23 10:52:13	23	16	1.50467
Bp	20Hz	2015-12-23 10:52:33	2015-12-23 10:52:34	22	16	1.15744
Bp	20Hz	2015-12-23 10:53:16	2015-12-23 10:53:17	23	13	1.0417
Bp	20Hz	2015-12-23 10:54:01	2015-12-23 10:54:02	22	14	1.04169
Bp	20Hz	2015-12-23 10:54:27	2015-12-23 10:54:28	21	12	1.04169
Bp	20Hz	2015-12-23 10:55:31	2015-12-23 10:55:32	19	13	1.15744
Bp	20Hz	2015-12-23 10:55:57	2015-12-23 10:55:58	21	13	0.925945
Bp	20Hz	2015-12-23 10:58:12	2015-12-23 10:58:13	22	13	1.50467
Bp	20Hz	2015-12-23 10:58:31	2015-12-23 10:58:31	24	13	0.925945
Bp	20Hz	2015-12-23 10:58:57	2015-12-23 10:58:58	24	12	1.27318
Bp	20Hz	2015-12-23 10:59:13	2015-12-23 10:59:14	27	16	1.15744
Bp	20Hz	2015-12-23 10:59:44	2015-12-23 10:59:45	28	16	0.810195
Bm	CenPac tonal	2015-12-23 16:20:18	2015-12-23 16:20:23	20	17	5.78717
Bm	CenPac tonal	2015-12-23 16:20:33	2015-12-23 16:20:39	21	16	6.48164
Bp	20Hz	2015-12-23 16:22:21	2015-12-23 16:22:22	20	13	1.0417
Bp	20Hz	2015-12-23 16:22:56	2015-12-23 16:22:58	18	14	1.50467
Bp	20Hz	2015-12-23 16:23:32	2015-12-23 16:23:34	19	12	1.50467
Bp	20Hz	2015-12-23 16:24:08	2015-12-23 16:24:09	19	13	1.15744
Bp	20Hz	2015-12-23 16:24:44	2015-12-23 16:24:45	21	14	1.50467
Bp	20Hz	2015-12-23 20:18:06	2015-12-23 20:18:08	21	14	1.0417
Bp	20Hz	2015-12-23 20:18:33	2015-12-23 20:18:34	21	13	1.38892
Bp	20Hz	2015-12-23 20:19:37	2015-12-23 20:19:38	22	13	1.0417
Bp	20Hz	2015-12-23 20:20:03	2015-12-23 20:20:04	22	14	1.15744
Bp	20Hz	2015-12-23 20:20:22	2015-12-23 20:20:22	22	14	0.810205
Bp	20Hz	2015-12-23 20:20:47	2015-12-23 20:20:48	21	15	0.810205
Bp	20Hz	2015-12-23 20:21:06	2015-12-23 20:21:07	22	16	1.27318
Bp	20Hz	2015-12-23 20:21:35	2015-12-23 20:21:35	26	16	0.810195
Bp	20Hz	2015-12-23 20:27:14	2015-12-23 20:27:15	18	15	1.27318
Bp	20Hz	2015-12-23 20:27:59	2015-12-23 20:28:00	20	12	0.925945
Bp	20Hz	2015-12-23 20:28:25	2015-12-23 20:28:26	22	14	1.73615
Bp	20Hz	2015-12-23 20:28:43	2015-12-23 20:28:44	22	15	0.925956
Bp	20Hz	2015-12-23 20:29:28	2015-12-23 20:29:29	22	13	1.15743
Bp	20Hz	2015-12-23 20:29:54	2015-12-23 20:29:55	22	12	0.925945
Bp	20Hz	2015-12-23 20:32:11	2015-12-23 20:32:12	22	13	0.925945
Bp	20Hz	2015-12-23 20:32:30	2015-12-23 20:32:30	22	15	0.578723
Bp	20Hz	2015-12-23 20:32:56	2015-12-23 20:32:57	21	14	0.925945
Bp	20Hz	2015-12-23 20:33:03	2015-12-23 20:33:04	23	14	0.810205
Bp	20Hz	2015-12-23 20:33:41	2015-12-23 20:33:42	21	14	1.0417
Bp	20Hz	2015-12-23 20:35:22	2015-12-23 20:35:24	21	11	1.27318
Bp	20Hz	2015-12-23 20:39:14	2015-12-23 20:39:15	20	14	1.27318
Bp	20Hz	2015-12-23 20:40:44	2015-12-23 20:40:45	21	13	1.38893
Bp	20Hz	2015-12-23 20:41:10	2015-12-23 20:41:11	23	13	1.15744
Bp	20Hz	2015-12-23 20:41:22	2015-12-23 20:41:22	20	12	0.810205
Bp	20Hz	2015-12-23 20:41:55	2015-12-23 20:41:56	19	13	1.0417
Bp	20Hz	2015-12-23 20:42:13	2015-12-23 20:42:14	22	14	1.38893
Bp	20Hz	2015-12-23 20:42:13	2015-12-23 20:42:14	23	13	1.15744
Bp	20Hz	2015-12-23 20:42:39	2015-12-23 20:42:40	22	14	1.15743
Bp	20Hz	2015-12-23 20:42:39	2015-12-23 20:42:40	21	14	0.925945
Bp	20Hz	2015-12-23 20:42:58	2015-12-23 20:42:59	20	14	1.0417
Bp	20Hz	2015-12-23 20:43:24	2015-12-23 20:43:25	20	13	1.15744
Bp	20Hz	2015-12-23 20:43:42	2015-12-23 20:43:43	21	14	1.15744
Bp	20Hz	2015-12-23 20:46:24	2015-12-23 20:46:25	20	13	1.0417
Bp	20Hz	2015-12-23 20:46:42	2015-12-23 20:46:43	23	14	1.15744
Bp	20Hz	2015-12-23 20:47:08	2015-12-23 20:47:09	22	14	1.04169
Bp	20Hz	2015-12-23 20:48:11	2015-12-23 20:48:12	22	14	1.04169
Bp	20Hz	2015-12-23 20:48:55	2015-12-23 20:48:56	21	13	0.810205
Bp	20Hz	2015-12-23 20:49:21	2015-12-23 20:49:22	21	11	1.04169
Bp	20Hz	2015-12-23 20:49:40	2015-12-23 20:49:41	21	15	1.27318
Bp	20Hz	2015-12-23 20:50:06	2015-12-23 20:50:07	21	13	0.925956
Bp	20Hz	2015-12-23 20:50:25	2015-12-23 20:50:26	22	13	1.0417
Bp	20Hz	2015-12-23 20:50:51	2015-12-23 20:50:52	21	12	0.925956
Bp	20Hz	2015-12-23 21:02:53	2015-12-23 21:02:54	22	14	0.925945
Bp	20Hz	2015-12-23 21:03:12	2015-12-23 21:03:13	24	14	1.15744
Bp	20Hz	2015-12-23 21:03:37	2015-12-23 21:03:39	24	14	1.27318
Bp	20Hz	2015-12-23 21:04:06	2015-12-23 21:04:07	25	15	1.04169
Bp	20Hz	2015-12-23 21:04:24	2015-12-23 21:04:25	23	14	1.0417
Bp	20Hz	2015-12-23 21:04:42	2015-12-23 21:04:43	25	14	1.38892
Bp	20Hz	2015-12-23 21:07:22	2015-12-23 21:07:23	22	13	1.0417
Bp	20Hz	2015-12-23 21:07:40	2015-12-23 21:07:41	22	15	1.03166
Bp	20Hz	2015-12-23 21:09:14	2015-12-23 21:09:14	22	13	0.687775
Bp	20Hz	2015-12-23 21:09:41	2015-12-23 21:09:41	21	15	0.687775
Bp	20Hz	2015-12-23 21:09:59	2015-12-23 21:10:00	20	13	0.917034
Bp	20Hz	2015-12-23 21:10:26	2015-12-23 21:10:26	22	14	0.917034
Bp	20Hz	2015-12-23 21:11:08	2015-12-23 21:11:09	23	14	0.917034
Bp	20Hz	2015-12-23 21:11:30	2015-12-23 21:11:31	21	14	1.03167
Bp	20Hz	2015-12-23 21:11:56	2015-12-23 21:11:57	21	13	0.80241
Bp	20Hz	2015-12-23 21:14:11	2015-12-23 21:14:12	20	15	1.03167
Bp	20Hz	2015-12-23 21:14:29	2015-12-23 21:14:30	21	14	1.03166
Bp	20Hz	2015-12-23 21:14:56	2015-12-23 21:14:57	20	14	1.26092
Bp	20Hz	2015-12-23 21:15:41	2015-12-23 21:15:42	20	13	1.14629
Bp	20Hz	2015-12-23 21:16:20	2015-12-23 21:16:22	18	12	1.60481
Bp	20Hz	2015-12-23 21:16:44	2015-12-23 21:16:46	21	15	1.49019
Bp	20Hz	2015-12-23 21:17:11	2015-12-23 21:17:12	20	13	1.1463
Bp	20Hz	2015-12-23 21:17:30	2015-12-23 21:17:31	20	14	1.14629
Bp	20Hz	2015-12-23 21:18:16	2015-12-23 21:18:17	21	14	0.917034
Bp	20Hz	2015-12-23 21:18:42	2015-12-23 21:18:43	19	13	1.49019
Bp	20Hz	2015-12-23 21:21:13	2015-12-23 21:21:15	21	14	1.14629
Bp	20Hz	2015-12-23 21:21:39	2015-12-23 21:21:41	20	13	1.26093
Bp	20Hz	2015-12-23 21:21:58	2015-12-23 21:22:00	20	13	1.37555
Bp	20Hz	2015-12-23 21:22:43	2015-12-23 21:22:44	20	15	0.687775
Bp	20Hz	2015-12-23 21:28:03	2015-12-23 21:28:04	21	14	1.03167
Bp	20Hz	2015-12-23 21:28:30	2015-12-23 21:28:31	21	12	0.80241
Bp	20Hz	2015-12-23 21:29:34	2015-12-23 21:29:34	20	14	0.8024
Bp	20Hz	2015-12-23 21:35:29	2015-12-23 21:35:30	31	15	0.80241
Bp	20Hz	2015-12-23 21:43:08	2015-12-23 21:43:08	20	13	0.687775
Bp	20Hz	2015-12-23 21:44:26	2015-12-23 21:44:28	20	14	1.37555
Bp	20Hz	2015-12-23 21:44:58	2015-12-23 21:44:59	19	13	1.26093
Bp	20Hz	2015-12-23 21:45:17	2015-12-23 21:45:18	20	15	1.26092
Bp	20Hz	2015-12-23 21:46:03	2015-12-23 21:46:04	19	13	0.80241
Bp	20Hz	2015-12-23 21:46:48	2015-12-23 21:46:49	22	13	1.03167
Bp	20Hz	2015-12-23 21:56:22	2015-12-23 21:56:24	18	14	1.03166
Bp	20Hz	2015-12-23 21:56:41	2015-12-23 21:56:42	20	15	0.917034
Bp	20Hz	2015-12-23 21:57:53	2015-12-23 21:57:55	20	13	1.14629
Bp	20Hz	2015-12-23 21:58:11	2015-12-23 21:58:13	20	15	1.49019
Bp	20Hz	2015-12-23 21:58:56	2015-12-23 21:58:57	23	14	0.917034
Bp	20Hz	2015-12-23 21:59:22	2015-12-23 21:59:23	22	13	0.917034
Bp	20Hz	2015-12-23 21:59:41	2015-12-23 21:59:42	23	14	1.26092
Bp	20Hz	2015-12-23 22:05:28	2015-12-23 22:05:29	23	15	0.687775
Bp	20Hz	2015-12-23 22:05:57	2015-12-23 22:05:58	20	13	0.8024
Bp	20Hz	2015-12-23 22:06:16	2015-12-23 22:06:16	20	14	0.917034
Bp	20Hz	2015-12-23 22:06:42	2015-12-23 22:06:43	20	14	1.1463
Bp	20Hz	2015-12-23 22:07:01	2015-12-23 22:07:02	23	13	1.03167
Bp	20Hz	2015-12-23 22:07:28	2015-12-23 22:07:29	24	13	1.26093
Bp	20Hz	2015-12-23 22:07:47	2015-12-23 22:07:48	25	14	0.80241
Bp	20Hz	2015-12-23 22:10:00	2015-12-23 22:10:01	22	13	0.80241
Bp	20Hz	2015-12-23 22:10:27	2015-12-23 22:10:28	21	12	0.917044
Bp	20Hz	2015-12-23 22:10:45	2015-12-23 22:10:46	22	13	0.80241
Bp	20Hz	2015-12-23 22:11:11	2015-12-23 22:11:12	20	14	1.1463
Bp	20Hz	2015-12-23 22:12:26	2015-12-23 22:12:27	24	13	0.917034
Bp	20Hz	2015-12-23 22:17:28	2015-12-23 22:17:29	23	16	0.80241
Bp	20Hz	2015-12-23 22:21:03	2015-12-23 22:21:04	25	16	0.687775
Bp	20Hz	2015-12-23 22:21:53	2015-12-23 22:21:54	20	12	0.917044
Bm	CenPac tonal	2015-12-24 01:33:45	2015-12-24 01:33:51	21	16	5.8461
Bm	CenPac tonal	2015-12-24 01:35:06	2015-12-24 01:35:10	22	16	3.78278
Bm	CenPac tonal	2015-12-24 06:58:57	2015-12-24 06:59:03	21	17	6.07535
Bm	CenPac tonal	2015-12-24 07:02:43	2015-12-24 07:02:50	23	16	7.10703
Bp	20Hz	2015-12-24 16:29:11	2015-12-24 16:29:12	27	19	1.26092
Bp	20Hz	2015-12-24 16:29:25	2015-12-24 16:29:26	26	17	1.14629
Bp	20Hz	2015-12-24 16:29:39	2015-12-24 16:29:40	34	20	0.917034
Bp	20Hz	2015-12-24 16:30:01	2015-12-24 16:30:03	32	20	1.71944
Bp	20Hz	2015-12-24 16:30:55	2015-12-24 16:30:57	29	17	1.1463
Bp	20Hz	2015-12-24 16:31:09	2015-12-24 16:31:10	31	19	0.917034
Bp	20Hz	2015-12-24 16:31:55	2015-12-24 16:31:56	34	20	0.80241
Bp	20Hz	2015-12-24 16:32:09	2015-12-24 16:32:10	29	16	1.37555
Bp	20Hz	2015-12-24 16:32:31	2015-12-24 16:32:32	33	16	1.03167
Bp	20Hz	2015-12-24 16:33:08	2015-12-24 16:33:09	34	17	0.687775
Bp	20Hz	2015-12-24 16:33:39	2015-12-24 16:33:40	33	17	0.917034
Bp	20Hz	2015-12-24 16:36:15	2015-12-24 16:36:16	31	16	0.917034
Bp	20Hz	2015-12-24 16:36:45	2015-12-24 16:36:46	30	15	1.49019
Bp	20Hz	2015-12-24 16:38:08	2015-12-24 16:38:09	24	17	0.80241
Bp	20Hz	2015-12-24 16:38:48	2015-12-24 16:38:49	25	16	1.03166
Bp	20Hz	2015-12-24 16:39:14	2015-12-24 16:39:15	24	17	1.26093
Bp	20Hz	2015-12-24 16:39:29	2015-12-24 16:39:30	22	17	0.80241
Bp	20Hz	2015-12-24 23:15:46	2015-12-24 23:15:47	19	12	1.03167
Bp	20Hz	2015-12-24 23:16:01	2015-12-24 23:16:01	20	13	0.917034
Bp	20Hz	2015-12-24 23:16:42	2015-12-24 23:16:43	20	13	0.8024
Bp	20Hz	2015-12-24 23:17:12	2015-12-24 23:17:13	21	14	0.917034
Bp	20Hz	2015-12-24 23:18:05	2015-12-24 23:18:05	22	14	0.917034
Bp	20Hz	2015-12-24 23:18:34	2015-12-24 23:18:35	22	15	0.917044
Bp	20Hz	2015-12-24 23:19:19	2015-12-24 23:19:20	26	18	0.573141
Bp	20Hz	2015-12-24 23:19:48	2015-12-24 23:19:50	21	15	1.60481
Bp	20Hz	2015-12-24 23:22:12	2015-12-24 23:22:13	24	12	0.458517
Bp	20Hz	2015-12-24 23:23:02	2015-12-24 23:23:03	22	14	0.917044
Bp	20Hz	2015-12-24 23:23:30	2015-12-24 23:23:31	19	14	1.26093
Bp	20Hz	2015-12-24 23:23:51	2015-12-24 23:23:52	21	13	1.1463
Bp	20Hz	2015-12-24 23:24:13	2015-12-24 23:24:14	17	11	0.917034
Bp	20Hz	2015-12-24 23:25:00	2015-12-24 23:25:02	18	13	1.26093
Bp	20Hz	2015-12-24 23:29:14	2015-12-24 23:29:16	20	14	1.37555
Bp	20Hz	2015-12-24 23:29:45	2015-12-24 23:29:46	19	14	0.687775
Bp	20Hz	2015-12-24 23:30:06	2015-12-24 23:30:07	21	14	1.14629
Bp	20Hz	2015-12-24 23:30:54	2015-12-24 23:30:55	22	13	0.917044
Bp	20Hz	2015-12-24 23:31:20	2015-12-24 23:31:21	19	14	1.03167
Bp	20Hz	2015-12-24 23:32:14	2015-12-24 23:32:16	24	16	1.26093
Bp	20Hz	2015-12-25 05:12:11	2015-12-25 05:12:12	22	16	1.71944
Bp	20Hz	2015-12-25 05:12:41	2015-12-25 05:12:42	20	14	1.37555
Bp	20Hz	2015-12-25 05:13:01	2015-12-25 05:13:02	20	13	1.14629
Bp	20Hz	2015-12-25 05:13:29	2015-12-25 05:13:30	20	14	1.03166
Bp	20Hz	2015-12-25 05:13:49	2015-12-25 05:13:50	19	13	1.03167
Bp	20Hz	2015-12-25 05:36:33	2015-12-25 05:36:34	31	17	1.14629
Bp	20Hz	2015-12-25 05:37:05	2015-12-25 05:37:06	36	20	0.917044
Bp	20Hz	2015-12-25 05:37:15	2015-12-25 05:37:16	32	20	1.03167
Bp	20Hz	2015-12-25 05:37:33	2015-12-25 05:37:34	36	19	0.917034
Bp	20Hz	2015-12-25 05:37:50	2015-12-25 05:37:51	32	18	0.687775
Bp	20Hz	2015-12-25 05:48:40	2015-12-25 05:48:41	31	19	1.03166
Bp	20Hz	2015-12-25 05:48:52	2015-12-25 05:48:53	32	20	0.917044
Bp	20Hz	2015-12-25 05:50:07	2015-12-25 05:50:08	30	17	0.917034
Bp	20Hz	2015-12-25 05:50:23	2015-12-25 05:50:24	29	20	0.917034
Bp	20Hz	2015-12-25 05:50:39	2015-12-25 05:50:40	30	18	0.8024
Bp	20Hz	2015-12-25 05:54:33	2015-12-25 05:54:34	23	15	0.687775
Bp	20Hz	2015-12-25 05:55:34	2015-12-25 05:55:36	23	13	1.83408
Bp	20Hz	2015-12-25 05:56:21	2015-12-25 05:56:22	21	14	1.26092
Bp	20Hz	2015-12-25 05:56:51	2015-12-25 05:56:52	18	14	1.03167
Bp	20Hz	2015-12-25 05:57:18	2015-12-25 05:57:19	21	14	0.687775
Bp	20Hz	2015-12-25 06:02:37	2015-12-25 06:02:37	32	19	0.8024
Bp	20Hz	2015-12-25 06:02:48	2015-12-25 06:02:49	29	17	0.80241
Bp	20Hz	2015-12-25 06:24:21	2015-12-25 06:24:22	19	12	0.687775
Bp	20Hz	2015-12-25 06:25:09	2015-12-25 06:25:10	22	13	0.917044
Bp	20Hz	2015-12-25 06:25:28	2015-12-25 06:25:29	26	15	1.14629
Bp	20Hz	2015-12-25 06:26:16	2015-12-25 06:26:17	20	12	0.80241
Bp	20Hz	2015-12-25 06:36:42	2015-12-25 06:36:43	21	14	1.26093
Bp	20Hz	2015-12-25 06:37:11	2015-12-25 06:37:12	20	14	1.37556
Bp	20Hz	2015-12-25 06:37:31	2015-12-25 06:37:32	21	14	1.49019
Bp	20Hz	2015-12-25 06:38:18	2015-12-25 06:38:19	21	14	1.60482
Bp	20Hz	2015-12-25 06:38:46	2015-12-25 06:38:47	19	13	1.26093
Bp	20Hz	2015-12-25 06:39:06	2015-12-25 06:39:08	20	13	1.49019
Bp	20Hz	2015-12-25 06:39:34	2015-12-25 06:39:36	20	15	1.60481
Bp	20Hz	2015-12-25 06:40:21	2015-12-25 06:40:22	22	12	1.37555
Bp	20Hz	2015-12-25 06:40:41	2015-12-25 06:40:42	22	14	1.14629
Bp	20Hz	2015-12-25 06:43:05	2015-12-25 06:43:07	20	13	1.37556
Bp	20Hz	2015-12-25 06:43:34	2015-12-25 06:43:35	21	14	1.60482
Bp	20Hz	2015-12-25 06:43:54	2015-12-25 06:43:55	21	13	1.03167
Bp	20Hz	2015-12-25 08:17:15	2015-12-25 08:17:16	18	13	1.03167
Bp	20Hz	2015-12-25 08:17:35	2015-12-25 08:17:36	19	14	1.14629
Bp	20Hz	2015-12-25 08:18:03	2015-12-25 08:18:05	21	13	1.14629
Bp	20Hz	2015-12-25 08:18:23	2015-12-25 08:18:24	19	14	1.03167
Bp	20Hz	2015-12-25 08:18:51	2015-12-25 08:18:52	20	14	1.37555
Bp	20Hz	2015-12-25 08:21:15	2015-12-25 08:21:16	21	15	0.687775
Bp	20Hz	2015-12-25 08:21:35	2015-12-25 08:21:36	20	15	1.14629
Bp	20Hz	2015-12-25 08:22:02	2015-12-25 08:22:02	21	14	0.917034
Bp	20Hz	2015-12-25 08:22:48	2015-12-25 08:22:49	20	14	0.8024
Bp	20Hz	2015-12-25 08:23:08	2015-12-25 08:23:09	21	15	1.03167
Bp	20Hz	2015-12-25 08:23:36	2015-12-25 08:23:37	20	15	1.03167
Bp	20Hz	2015-12-25 08:23:55	2015-12-25 08:23:57	21	14	1.03166
Bp	20Hz	2015-12-25 08:24:23	2015-12-25 08:24:24	21	15	0.8024
Bp	20Hz	2015-12-25 08:24:42	2015-12-25 08:24:43	19	15	1.03166
Bp	20Hz	2015-12-25 08:25:10	2015-12-25 08:25:11	20	14	1.1463
Bp	20Hz	2015-12-25 08:25:29	2015-12-25 08:25:30	20	14	1.26092
Bp	20Hz	2015-12-25 08:25:57	2015-12-25 08:25:58	20	13	1.14629
Bp	20Hz	2015-12-25 08:28:12	2015-12-25 08:28:14	21	14	1.37555
Bp	20Hz	2015-12-25 08:29:01	2015-12-25 08:29:02	20	15	1.03166
Bp	20Hz	2015-12-25 08:29:48	2015-12-25 08:29:49	19	15	1.26093
Bp	20Hz	2015-12-25 08:30:07	2015-12-25 08:30:09	21	16	1.60481
Bp	20Hz	2015-12-25 08:30:55	2015-12-25 08:30:56	22	17	1.03167
Bp	20Hz	2015-12-25 08:31:22	2015-12-25 08:31:23	22	15	1.03167
Bp	20Hz	2015-12-25 08:31:34	2015-12-25 08:31:35	19	14	1.49019
Bp	20Hz	2015-12-25 08:31:41	2015-12-25 08:31:42	22	16	1.14629
Bp	20Hz	2015-12-25 08:32:10	2015-12-25 08:32:11	21	14	1.26093
Bp	20Hz	2015-12-25 08:32:30	2015-12-25 08:32:31	20	13	1.03167
Bp	20Hz	2015-12-25 08:39:24	2015-12-25 08:39:25	21	13	1.26092
Bp	20Hz	2015-12-25 08:39:43	2015-12-25 08:39:45	20	13	1.71944
Bp	20Hz	2015-12-25 08:42:06	2015-12-25 08:42:08	21	13	1.60481
Bp	20Hz	2015-12-25 08:42:37	2015-12-25 08:42:38	22	13	0.8024
Bp	20Hz	2015-12-25 08:42:54	2015-12-25 08:42:55	19	14	1.1463
Bp	20Hz	2015-12-25 08:43:42	2015-12-25 08:43:43	21	14	1.26092
Bp	20Hz	2015-12-25 08:44:10	2015-12-25 08:44:11	20	15	1.26092
Bp	20Hz	2015-12-25 08:44:56	2015-12-25 08:44:58	20	15	1.26093
Bp	20Hz	2015-12-25 08:45:16	2015-12-25 08:45:17	20	15	1.37555
Bp	20Hz	2015-12-25 08:46:03	2015-12-25 08:46:04	21	15	0.687775
Bp	20Hz	2015-12-25 08:46:32	2015-12-25 08:46:32	21	15	0.8024
Bp	20Hz	2015-12-25 08:46:51	2015-12-25 08:46:52	22	15	0.687775
Bp	20Hz	2015-12-25 08:49:14	2015-12-25 08:49:15	21	15	0.917044
Bp	20Hz	2015-12-25 08:49:42	2015-12-25 08:49:43	20	14	0.917034
Bp	20Hz	2015-12-25 08:50:02	2015-12-25 08:50:03	22	14	1.14629
Bp	20Hz	2015-12-25 08:50:29	2015-12-25 08:50:30	21	15	0.80241
Bp	20Hz	2015-12-25 08:50:48	2015-12-25 08:50:49	21	15	1.03167
Bp	20Hz	2015-12-25 08:51:17	2015-12-25 08:51:17	21	15	0.687775
Bp	20Hz	2015-12-25 08:52:04	2015-12-25 08:52:06	22	14	1.1463
Bp	20Hz	2015-12-25 08:52:24	2015-12-25 08:52:26	22	16	1.83407
Bp	20Hz	2015-12-25 08:53:13	2015-12-25 08:53:14	22	15	1.1463
Bp	20Hz	2015-12-25 08:53:41	2015-12-25 08:53:42	20	13	1.26093
Bp	20Hz	2015-12-25 08:56:01	2015-12-25 08:56:02	21	15	1.14629
Bp	20Hz	2015-12-25 08:56:21	2015-12-25 08:56:22	20	13	1.03167
Bp	20Hz	2015-12-25 08:56:49	2015-12-25 08:56:50	19	14	0.917034
Bp	20Hz	2015-12-25 08:57:08	2015-12-25 08:57:09	22	14	0.80241
Bp	20Hz	2015-12-25 09:03:06	2015-12-25 09:03:07	22	15	0.687775
Bp	20Hz	2015-12-25 09:03:44	2015-12-25 09:03:45	19	14	1.1463
Bp	20Hz	2015-12-25 10:37:13	2015-12-25 10:37:14	21	15	1.03167
Bp	20Hz	2015-12-25 10:37:41	2015-12-25 10:37:42	20	15	0.917034
Bp	20Hz	2015-12-25 10:38:01	2015-12-25 10:38:02	23	14	1.14629
Bp	20Hz	2015-12-25 10:38:28	2015-12-25 10:38:29	24	16	0.687775
Bp	20Hz	2015-12-25 10:38:48	2015-12-25 10:38:49	22	15	1.14629
Bp	20Hz	2015-12-25 10:41:15	2015-12-25 10:41:17	22	15	1.14629
Bp	20Hz	2015-12-25 10:41:37	2015-12-25 10:41:38	22	13	0.687785
Bp	20Hz	2015-12-25 10:41:45	2015-12-25 10:41:46	21	14	1.03166
Bp	20Hz	2015-12-25 10:42:05	2015-12-25 10:42:06	21	15	1.03167
Bp	20Hz	2015-12-25 10:42:33	2015-12-25 10:42:35	21	14	1.1463
Bp	20Hz	2015-12-25 10:42:53	2015-12-25 10:42:54	22	13	1.14629
Bp	20Hz	2015-12-25 11:02:22	2015-12-25 11:02:22	29	18	0.687775
Bp	20Hz	2015-12-25 11:02:50	2015-12-25 11:02:51	29	18	0.8024
Bp	20Hz	2015-12-25 11:03:32	2015-12-25 11:03:33	28	19	1.03167
Bp	20Hz	2015-12-25 11:04:00	2015-12-25 11:04:01	28	18	0.8024
Bp	20Hz	2015-12-25 11:04:14	2015-12-25 11:04:15	29	18	0.80241
Bp	20Hz	2015-12-25 13:57:46	2015-12-25 13:57:47	32	20	1.37556
Bp	20Hz	2015-12-25 13:58:07	2015-12-25 13:58:08	31	20	1.03167
Bp	20Hz	2015-12-25 13:58:34	2015-12-25 13:58:35	32	18	0.917034
Bp	20Hz	2015-12-25 13:59:00	2015-12-25 13:59:01	29	20	1.03167
Bp	20Hz	2015-12-25 13:59:59	2015-12-25 14:00:00	30	21	0.917044
Bp	20Hz	2015-12-25 14:00:22	2015-12-25 14:00:23	31	18	1.14629
Bp	20Hz	2015-12-25 14:01:07	2015-12-25 14:01:08	30	20	1.03167
Bp	20Hz	2015-12-25 14:01:21	2015-12-25 14:01:21	28	21	0.573151
Bp	20Hz	2015-12-25 14:01:48	2015-12-25 14:01:50	31	15	1.71944
Bp	20Hz	2015-12-25 14:08:01	2015-12-25 14:08:02	27	20	1.03166
Bp	20Hz	2015-12-25 14:08:20	2015-12-25 14:08:22	28	16	1.37556
Bp	20Hz	2015-12-25 14:08:43	2015-12-25 14:08:44	26	17	1.03166
Bp	20Hz	2015-12-25 14:08:58	2015-12-25 14:08:59	29	16	1.14629
Bp	20Hz	2015-12-25 14:11:04	2015-12-25 14:11:06	27	17	1.26093
Bp	20Hz	2015-12-25 14:11:20	2015-12-25 14:11:21	29	16	0.917034
Bp	20Hz	2015-12-25 14:12:55	2015-12-25 14:12:56	28	14	1.49019
Bp	20Hz	2015-12-25 14:32:18	2015-12-25 14:32:19	29	19	0.687775
Bp	20Hz	2015-12-25 14:32:36	2015-12-25 14:32:37	30	18	1.03166
Bp	20Hz	2015-12-25 14:32:55	2015-12-25 14:32:56	31	18	1.03166
Bp	20Hz	2015-12-25 14:33:37	2015-12-25 14:33:38	29	18	0.8024
Bp	20Hz	2015-12-25 14:34:00	2015-12-25 14:34:01	29	18	0.917034
Bp	20Hz	2015-12-25 14:34:15	2015-12-25 14:34:16	29	18	1.14629
Bp	20Hz	2015-12-25 14:34:51	2015-12-25 14:34:53	29	17	1.03167
Bp	20Hz	2015-12-25 14:35:12	2015-12-25 14:35:13	30	19	1.14629
Bp	20Hz	2015-12-25 14:35:26	2015-12-25 14:35:27	29	17	0.917044
Bp	20Hz	2015-12-25 14:36:21	2015-12-25 14:36:22	30	19	0.80241
Bp	20Hz	2015-12-25 14:36:45	2015-12-25 14:36:46	29	20	1.03167
Bm	CenPac tonal	2015-12-25 15:52:02	2015-12-25 15:52:21	21	16	18.7992
Bm	CenPac tonal	2015-12-25 15:53:14	2015-12-25 15:53:26	22	16	12.0361
Bp	20Hz	2015-12-25 15:56:00	2015-12-25 15:56:02	26	17	1.49019
Bp	20Hz	2015-12-25 15:56:24	2015-12-25 15:56:25	26	16	1.14629
Bp	20Hz	2015-12-25 15:56:39	2015-12-25 15:56:40	27	17	1.1463
Bp	20Hz	2015-12-25 15:57:08	2015-12-25 15:57:09	28	18	1.03167
Bm	CenPac tonal	2015-12-25 15:57:27	2015-12-25 15:57:39	21	16	11.5776
Bp	20Hz	2015-12-25 15:57:44	2015-12-25 15:57:45	29	17	0.917034
Bp	20Hz	2015-12-25 15:58:24	2015-12-25 15:58:25	30	16	0.917034
Bp	20Hz	2015-12-25 15:58:49	2015-12-25 15:58:50	27	18	0.917034
Bm	CenPac tonal	2015-12-25 15:59:11	2015-12-25 15:59:26	22	16	15.475
Bp	20Hz	2015-12-25 15:59:16	2015-12-25 15:59:17	29	22	0.80241
Bp	20Hz	2015-12-25 15:59:33	2015-12-25 15:59:34	33	19	1.14629
Bm	CenPac tonal	2015-12-25 16:00:32	2015-12-25 16:00:39	22	16	6.30462
Bp	20Hz	2015-12-25 16:03:07	2015-12-25 16:03:08	27	19	0.917034
Bp	20Hz	2015-12-25 16:03:27	2015-12-25 16:03:28	25	18	1.26093
Bp	20Hz	2015-12-25 16:03:42	2015-12-25 16:03:43	25	18	1.26093
Bm	CenPac tonal	2015-12-25 16:03:58	2015-12-25 16:04:10	22	16	11.9215
Bp	20Hz	2015-12-25 16:05:05	2015-12-25 16:05:06	20	11	0.8024
Bm	CenPac tonal	2015-12-25 16:05:14	2015-12-25 16:05:23	22	16	8.13869
Bm	CenPac tonal	2015-12-25 16:06:28	2015-12-25 16:06:38	20	17	9.74351
Bp	20Hz	2015-12-25 16:07:15	2015-12-25 16:07:16	26	19	1.03166
Bp	20Hz	2015-12-25 16:07:37	2015-12-25 16:07:38	24	18	1.03166
Bp	20Hz	2015-12-25 16:10:04	2015-12-25 16:10:05	34	20	1.14629
Bp	20Hz	2015-12-25 16:10:11	2015-12-25 16:10:11	33	15	0.687785
Bp	20Hz	2015-12-25 16:10:33	2015-12-25 16:10:34	32	17	0.917034
Bp	20Hz	2015-12-25 16:10:47	2015-12-25 16:10:47	33	19	0.687775
Bm	CenPac tonal	2015-12-25 16:10:58	2015-12-25 16:11:14	22	15	15.9335
Bp	20Hz	2015-12-25 16:11:55	2015-12-25 16:11:55	33	20	0.80241
Bm	CenPac tonal	2015-12-25 16:12:07	2015-12-25 16:12:18	23	15	11.6922
Bp	20Hz	2015-12-25 16:14:10	2015-12-25 16:14:11	31	18	1.14629
Bp	20Hz	2015-12-25 16:14:18	2015-12-25 16:14:19	26	16	0.343883
Bp	20Hz	2015-12-25 16:14:39	2015-12-25 16:14:39	28	17	0.687775
Bm	CenPac tonal	2015-12-25 16:14:41	2015-12-25 16:14:51	21	16	9.97276
Bm	CenPac tonal	2015-12-25 16:17:22	2015-12-25 16:17:37	22	15	15.3603
Bm	CenPac tonal	2015-12-25 16:18:35	2015-12-25 16:18:40	22	16	4.58518
Bm	CenPac tonal	2015-12-25 16:19:49	2015-12-25 16:20:01	19	15	11.2337
Bm	CenPac tonal	2015-12-25 16:21:19	2015-12-25 16:21:36	21	16	16.2774
Bm	CenPac tonal	2015-12-25 16:24:05	2015-12-25 16:24:13	19	16	8.36795
Bm	CenPac tonal	2015-12-25 16:31:25	2015-12-25 16:31:40	21	15	14.0994
Bm	CenPac tonal	2015-12-25 16:38:27	2015-12-25 16:38:39	21	15	11.3483
Bm	CenPac tonal	2015-12-25 16:39:41	2015-12-25 16:39:53	21	15	12.0361
Bm	CenPac tonal	2015-12-25 16:41:11	2015-12-25 16:41:21	21	15	10.202
Bm	CenPac tonal	2015-12-25 16:42:29	2015-12-25 16:42:42	20	16	12.9531
Bm	CenPac tonal	2015-12-25 16:45:08	2015-12-25 16:45:19	21	16	11.0044
Bm	CenPac tonal	2015-12-25 16:49:29	2015-12-25 16:49:38	22	16	8.94109
Bm	CenPac tonal	2015-12-25 16:52:10	2015-12-25 16:52:20	20	16	9.85813
Bp	20Hz	2015-12-25 16:53:45	2015-12-25 16:53:46	32	18	1.26093
Bp	20Hz	2015-12-25 16:54:10	2015-12-25 16:54:10	33	17	0.80241
Bp	20Hz	2015-12-25 16:54:25	2015-12-25 16:54:25	31	17	0.687775
Bp	20Hz	2015-12-25 16:54:52	2015-12-25 16:54:53	31	19	0.917034
Bp	20Hz	2015-12-25 16:55:08	2015-12-25 16:55:09	26	18	1.14629
Bp	20Hz	2015-12-25 16:55:32	2015-12-25 16:55:33	31	17	0.917034
Bp	20Hz	2015-12-25 16:56:09	2015-12-25 16:56:10	31	19	1.03167
Bp	20Hz	2015-12-25 16:56:25	2015-12-25 16:56:26	32	21	1.14629
Bp	20Hz	2015-12-25 16:56:50	2015-12-25 16:56:50	29	16	0.343883
Bp	20Hz	2015-12-25 16:59:21	2015-12-25 16:59:22	33	20	0.917034
Bp	20Hz	2015-12-25 16:59:59	2015-12-25 17:00:00	30	18	0.80241
Bp	20Hz	2015-12-25 17:00:38	2015-12-25 17:00:39	34	20	1.14629
Bp	20Hz	2015-12-25 17:01:12	2015-12-25 17:01:14	26	18	1.60482
Bp	20Hz	2015-12-25 17:01:27	2015-12-25 17:01:28	25	16	0.917034
Bp	20Hz	2015-12-25 17:01:49	2015-12-25 17:01:50	27	18	0.687775
Bp	20Hz	2015-12-25 17:02:25	2015-12-25 17:02:26	27	20	0.917044
Bp	20Hz	2015-12-25 17:03:05	2015-12-25 17:03:06	26	19	0.80241
Bp	20Hz	2015-12-25 17:03:28	2015-12-25 17:03:29	27	19	0.917034
Bp	20Hz	2015-12-25 17:03:50	2015-12-25 17:03:51	27	16	1.03167
Bp	20Hz	2015-12-25 17:06:14	2015-12-25 17:06:15	30	16	1.03167
Bp	20Hz	2015-12-25 17:06:30	2015-12-25 17:06:31	27	16	1.14629
Bp	20Hz	2015-12-25 17:06:58	2015-12-25 17:06:59	27	21	0.917034
Bp	20Hz	2015-12-25 17:07:50	2015-12-25 17:07:51	26	20	1.26093
Bp	20Hz	2015-12-25 17:08:14	2015-12-25 17:08:15	30	18	0.343883
Bp	20Hz	2015-12-25 17:08:28	2015-12-25 17:08:29	29	19	0.80241
Bp	20Hz	2015-12-25 17:08:48	2015-12-25 17:08:49	29	19	0.917044
Bp	20Hz	2015-12-25 17:09:12	2015-12-25 17:09:13	29	21	0.573141
Bp	20Hz	2015-12-25 17:09:27	2015-12-25 17:09:28	31	20	1.26092
Bp	20Hz	2015-12-25 17:10:03	2015-12-25 17:10:04	32	22	0.458517
Bp	20Hz	2015-12-25 23:21:05	2015-12-25 23:21:07	23	16	1.94869
Bp	20Hz	2015-12-25 23:21:34	2015-12-25 23:21:36	18	13	1.37555
Bp	20Hz	2015-12-25 23:21:54	2015-12-25 23:21:55	22	14	1.49019
Bp	20Hz	2015-12-25 23:24:19	2015-12-25 23:24:20	18	14	0.917034
Bp	20Hz	2015-12-25 23:24:47	2015-12-25 23:24:48	18	13	0.917034
Bp	20Hz	2015-12-25 23:25:07	2015-12-25 23:25:08	20	13	1.49019
Bp	20Hz	2015-12-25 23:25:35	2015-12-25 23:25:36	19	13	1.14629
Bp	20Hz	2015-12-25 23:25:55	2015-12-25 23:25:56	18	13	1.03167
Bp	20Hz	2015-12-25 23:26:25	2015-12-25 23:26:26	19	13	1.37555
Bp	20Hz	2015-12-25 23:26:44	2015-12-25 23:26:46	19	13	1.60481
Bp	20Hz	2015-12-25 23:27:12	2015-12-25 23:27:14	19	13	1.9487
Bp	20Hz	2015-12-25 23:27:32	2015-12-25 23:27:34	22	13	1.83408
Bp	20Hz	2015-12-25 23:28:01	2015-12-25 23:28:02	21	13	1.03167
Bp	20Hz	2015-12-25 23:28:20	2015-12-25 23:28:22	21	15	1.37556
Bp	20Hz	2015-12-25 23:28:49	2015-12-25 23:28:51	21	14	1.49017
Bp	20Hz	2015-12-26 01:02:06	2015-12-26 01:02:06	26	18	0.917034
Bp	20Hz	2015-12-26 01:02:27	2015-12-26 01:02:28	26	18	0.573151
Bp	20Hz	2015-12-26 01:02:41	2015-12-26 01:02:42	27	16	0.917044
Bp	20Hz	2015-12-26 01:03:04	2015-12-26 01:03:05	26	17	0.80241
Bp	20Hz	2015-12-26 01:03:45	2015-12-26 01:03:46	28	17	0.8024
Bp	20Hz	2015-12-26 01:04:01	2015-12-26 01:04:01	28	16	0.687775
Bp	20Hz	2015-12-26 01:04:22	2015-12-26 01:04:23	28	17	0.80241
Bp	20Hz	2015-12-26 01:04:51	2015-12-26 01:04:52	26	19	0.917034
Bp	20Hz	2015-12-26 01:05:07	2015-12-26 01:05:08	27	19	0.573141
Bp	20Hz	2015-12-26 01:05:31	2015-12-26 01:05:32	27	19	0.917034
Bp	20Hz	2015-12-26 01:06:11	2015-12-26 01:06:12	29	14	0.917034
Bp	20Hz	2015-12-26 01:06:49	2015-12-26 01:06:50	29	17	0.8024
Bp	20Hz	2015-12-26 15:37:26	2015-12-26 15:37:27	21	14	0.917034
Bp	20Hz	2015-12-26 15:37:46	2015-12-26 15:37:47	22	14	0.917044
Bp	20Hz	2015-12-26 15:37:59	2015-12-26 15:38:00	19	14	0.917034
Bp	20Hz	2015-12-26 15:38:34	2015-12-26 15:38:35	21	13	1.1463
Bp	20Hz	2015-12-26 15:39:01	2015-12-26 15:39:03	22	14	1.03167
Bp	20Hz	2015-12-26 15:39:21	2015-12-26 15:39:22	22	14	0.80241
Bp	20Hz	2015-12-26 15:39:50	2015-12-26 15:39:51	20	13	1.26092
Bp	20Hz	2015-12-26 15:40:05	2015-12-26 15:40:06	21	14	0.917044
Bp	20Hz	2015-12-26 15:40:37	2015-12-26 15:40:38	21	14	1.03167
Bp	20Hz	2015-12-26 15:41:01	2015-12-26 15:41:03	21	13	1.26093
Bp	20Hz	2015-12-26 15:41:46	2015-12-26 15:41:47	22	16	1.03167
Bp	20Hz	2015-12-26 15:41:57	2015-12-26 15:41:58	21	12	1.1463
Bp	20Hz	2015-12-26 15:44:22	2015-12-26 15:44:23	19	13	1.14629
Bp	20Hz	2015-12-26 15:44:48	2015-12-26 15:44:49	21	14	0.917034
Bp	20Hz	2015-12-26 15:45:00	2015-12-26 15:45:01	20	12	1.49017
Bp	20Hz	2015-12-26 15:45:28	2015-12-26 15:45:29	19	14	0.8024
Bp	20Hz	2015-12-26 15:45:48	2015-12-26 15:45:49	21	15	1.26093
Bp	20Hz	2015-12-26 15:46:16	2015-12-26 15:46:17	22	13	0.917044
Bp	20Hz	2015-12-27 00:31:07	2015-12-27 00:31:08	20	14	1.03466
Bp	20Hz	2015-12-27 00:31:26	2015-12-27 00:31:27	20	15	1.14961
Bp	20Hz	2015-12-27 00:31:55	2015-12-27 00:31:56	22	13	0.804733
Bp	20Hz	2015-12-27 00:32:14	2015-12-27 00:32:16	21	14	1.26458
Bp	20Hz	2015-12-27 00:32:34	2015-12-27 00:32:35	19	12	0.804733
Bp	20Hz	2015-12-27 00:32:42	2015-12-27 00:32:43	20	13	0.344878
Bp	20Hz	2015-12-27 00:33:02	2015-12-27 00:33:02	22	14	0.689767
Bp	20Hz	2015-12-27 00:36:13	2015-12-27 00:36:13	21	12	0.689767
Bp	20Hz	2015-12-27 00:36:42	2015-12-27 00:36:43	19	14	1.26458
Bp	20Hz	2015-12-27 00:37:01	2015-12-27 00:37:02	23	12	1.49449
Bp	20Hz	2015-12-27 00:37:29	2015-12-27 00:37:29	19	12	0.689767
Bp	20Hz	2015-12-27 00:37:49	2015-12-27 00:37:49	20	13	0.574811
Bp	20Hz	2015-12-27 00:38:17	2015-12-27 00:38:18	21	13	0.919699
Bp	20Hz	2015-12-27 00:39:06	2015-12-27 00:39:06	21	12	0.689767
Bp	20Hz	2015-12-27 00:39:25	2015-12-27 00:39:26	21	12	0.689767
Bp	20Hz	2015-12-27 00:40:13	2015-12-27 00:40:14	23	14	0.804733
Bp	20Hz	2015-12-27 00:40:42	2015-12-27 00:40:42	13	20	0.229922
Bp	20Hz	2015-12-27 00:43:06	2015-12-27 00:43:07	22	14	1.26458
Bp	20Hz	2015-12-27 00:43:25	2015-12-27 00:43:27	23	13	1.60947
Bp	20Hz	2015-12-27 00:43:54	2015-12-27 00:43:55	20	13	0.804733
Bp	20Hz	2015-12-27 00:44:43	2015-12-27 00:44:43	20	12	0.804733
Bp	20Hz	2015-12-27 00:45:02	2015-12-27 00:45:03	21	14	1.26458
Bp	20Hz	2015-12-27 00:45:51	2015-12-27 00:45:52	21	12	1.03466
Bp	20Hz	2015-12-27 00:46:19	2015-12-27 00:46:20	21	13	0.919699
Bp	20Hz	2015-12-27 00:47:08	2015-12-27 00:47:09	23	12	0.804733
Bp	20Hz	2015-12-27 00:47:28	2015-12-27 00:47:29	24	14	0.804733
Bp	20Hz	2015-12-27 01:04:16	2015-12-27 01:04:17	22	14	1.49449
Bp	20Hz	2015-12-27 01:04:34	2015-12-27 01:04:34	26	18	0.804723
Bp	20Hz	2015-12-27 01:05:53	2015-12-27 01:05:54	24	14	1.26458
Bp	20Hz	2015-12-27 01:06:19	2015-12-27 01:06:21	21	14	1.26458
Bp	20Hz	2015-12-27 01:06:46	2015-12-27 01:06:47	23	17	0.919689
Bp	20Hz	2015-12-27 01:07:28	2015-12-27 01:07:29	20	14	1.60946
Bp	20Hz	2015-12-27 01:07:39	2015-12-27 01:07:41	21	14	1.37953
Bp	20Hz	2015-12-27 01:08:07	2015-12-27 01:08:08	22	12	1.49449
Bp	20Hz	2015-12-27 01:08:24	2015-12-27 01:08:26	21	14	1.26457
Bp	20Hz	2015-12-27 05:37:20	2015-12-27 05:37:21	24	13	0.804733
Bp	20Hz	2015-12-27 05:37:33	2015-12-27 05:37:33	25	14	0.574811
Bp	20Hz	2015-12-27 05:38:01	2015-12-27 05:38:02	22	13	1.03466
Bp	20Hz	2015-12-27 05:38:49	2015-12-27 05:38:50	23	12	0.804723
Bp	20Hz	2015-12-27 05:39:08	2015-12-27 05:39:10	23	13	1.14961
Bp	20Hz	2015-12-27 05:39:57	2015-12-27 05:39:58	21	15	1.14961
Bp	20Hz	2015-12-27 05:40:26	2015-12-27 05:40:27	20	13	1.60946
Bp	20Hz	2015-12-27 05:41:13	2015-12-27 05:41:14	19	14	1.03466
Bp	20Hz	2015-12-27 05:41:32	2015-12-27 05:41:34	21	13	1.37953
Bp	20Hz	2015-12-27 05:44:26	2015-12-27 05:44:27	20	14	1.37953
Bp	20Hz	2015-12-27 05:44:45	2015-12-27 05:44:46	22	14	1.37953
Bp	20Hz	2015-12-27 05:45:33	2015-12-27 05:45:34	22	14	0.804733
Bp	20Hz	2015-12-27 05:51:06	2015-12-27 05:51:08	21	13	1.37953
Bp	20Hz	2015-12-27 05:51:33	2015-12-27 05:51:35	21	14	1.14961
Bp	20Hz	2015-12-27 05:51:53	2015-12-27 05:51:55	20	13	1.83938
Bp	20Hz	2015-12-27 05:52:41	2015-12-27 05:52:42	19	14	1.03466
Bp	20Hz	2015-12-27 05:53:09	2015-12-27 05:53:10	20	14	1.03466
Bp	20Hz	2015-12-27 05:53:56	2015-12-27 05:53:57	30	15	1.03466
Bp	20Hz	2015-12-27 05:54:19	2015-12-27 05:54:20	31	19	0.919689
Bm	CenPac tonal	2015-12-27 05:54:28	2015-12-27 05:54:35	24	17	6.66776
Bm	CenPac tonal	2015-12-27 05:58:02	2015-12-27 05:58:06	22	18	4.02366
Bp	20Hz	2015-12-27 05:58:22	2015-12-27 05:58:23	24	18	1.26458
Bp	20Hz	2015-12-27 05:59:06	2015-12-27 05:59:07	21	13	1.03466
Bp	20Hz	2015-12-27 06:00:15	2015-12-27 06:00:16	22	13	0.919699
Bp	20Hz	2015-12-27 06:01:01	2015-12-27 06:01:02	23	14	0.919689
Bp	20Hz	2015-12-27 06:01:29	2015-12-27 06:01:30	22	14	1.03466
Bp	20Hz	2015-12-27 06:02:18	2015-12-27 06:02:19	24	13	1.4945
Bp	20Hz	2015-12-27 06:02:37	2015-12-27 06:02:38	22	13	1.03466
Bp	20Hz	2015-12-27 06:05:07	2015-12-27 06:05:08	32	18	0.919689
Bp	20Hz	2015-12-27 06:05:07	2015-12-27 06:05:08	30	19	0.689767
Bp	20Hz	2015-12-27 06:05:29	2015-12-27 06:05:30	30	18	0.919689
Bp	20Hz	2015-12-27 06:05:29	2015-12-27 06:05:30	29	18	0.919689
Bp	20Hz	2015-12-27 06:05:45	2015-12-27 06:05:46	27	18	1.03466
Bp	20Hz	2015-12-27 06:05:45	2015-12-27 06:05:46	29	17	1.14962
Bp	20Hz	2015-12-27 06:06:02	2015-12-27 06:06:03	25	18	0.804723
Bp	20Hz	2015-12-27 06:06:40	2015-12-27 06:06:40	26	18	0.919689
Bp	20Hz	2015-12-27 06:07:03	2015-12-27 06:07:04	28	18	0.919689
Bp	20Hz	2015-12-27 06:07:16	2015-12-27 06:07:17	29	17	1.03466
Bp	20Hz	2015-12-27 06:07:54	2015-12-27 06:07:55	23	15	0.689767
Bp	20Hz	2015-12-27 06:08:15	2015-12-27 06:08:16	29	16	0.804733
Bp	20Hz	2015-12-27 06:08:31	2015-12-27 06:08:32	30	18	0.804733
Bp	20Hz	2015-12-27 06:09:04	2015-12-27 06:09:05	30	17	0.919689
Bp	20Hz	2015-12-27 06:09:23	2015-12-27 06:09:24	29	17	1.03466
Bp	20Hz	2015-12-27 06:09:43	2015-12-27 06:09:44	27	18	1.14962
Bp	20Hz	2015-12-27 06:12:15	2015-12-27 06:12:17	33	17	1.37954
Bp	20Hz	2015-12-27 06:13:03	2015-12-27 06:13:04	22	11	0.919689
Bp	20Hz	2015-12-27 06:16:02	2015-12-27 06:16:03	26	16	0.919689
Bp	20Hz	2015-12-27 06:16:21	2015-12-27 06:16:22	25	18	1.37954
Bp	20Hz	2015-12-27 06:16:42	2015-12-27 06:16:43	30	16	0.689767
Bp	20Hz	2015-12-27 06:16:56	2015-12-27 06:16:57	24	15	0.574811
Bp	20Hz	2015-12-27 06:19:02	2015-12-27 06:19:02	27	17	0.689767
Bp	20Hz	2015-12-27 06:19:23	2015-12-27 06:19:24	25	14	0.574811
Bp	20Hz	2015-12-27 06:19:37	2015-12-27 06:19:37	29	18	0.574811
Bp	20Hz	2015-12-27 06:19:58	2015-12-27 06:19:59	29	16	1.03466
Bp	20Hz	2015-12-27 06:21:02	2015-12-27 06:21:03	27	19	1.03466
Bp	20Hz	2015-12-27 06:21:54	2015-12-27 06:21:55	26	16	0.804723
Bp	20Hz	2015-12-27 06:22:14	2015-12-27 06:22:15	29	17	0.919689
Bp	20Hz	2015-12-27 06:23:19	2015-12-27 06:23:19	27	19	0.574811
Bp	20Hz	2015-12-27 06:23:32	2015-12-27 06:23:33	28	18	1.03465
Bp	20Hz	2015-12-27 06:23:57	2015-12-27 06:23:58	33	18	1.26458
Bp	20Hz	2015-12-27 06:26:03	2015-12-27 06:26:04	28	17	0.689767
Bp	20Hz	2015-12-27 06:26:17	2015-12-27 06:26:18	31	17	1.14961
[truncated: 4,349 more rows]

## Sheet: Effort
Group	Common Name	Species Code	Call	Reference	Granularity	BinSize_m	Notes	Parameter 1	Parameter 2	Parameter 3
Mysticetes	Blue Whale	Bm	Enterprise	??	call	60		Start_Hz	End_Hz	Duration_s
	Blue Whale	Bm	CenPac tonal	??	call	60		Start_Hz	End_Hz	Duration_s
	Blue Whale	Bm	Japan Song	McDonald et al. 2016	call	60		Start_Hz	End_Hz	Duration_s
	Fin Whale	Bp	20Hz	Cummings & Thompson 1971	call	60		Start_Hz	End_Hz	Duration_s
	Unidentified Whale	UW	Other/Tonal		call	60		Start_Hz	End_Hz	Duration_s
	Unidentified Whale	UW	Other/Pulsed		call	60		Start_Hz	End_Hz	Duration_s

## Sheet: MetaData
User ID	Project	Deployment	Site	Effort Start	Effort End	LTSA plot time h	LTSA lower frequency limit Hz	LTSA upper frequency limit Hz	LTSA brightness	LTSA contrast	Parser	SpeciesAbbreviation
mwood	Tinian	6	A	2015-08-15 00:00:07	2016-05-23 02:38:59	1	0	250	20	250	SIO.SWAL.Detections.Analyst.v1	NOAA.NMFS.v1
collier	Tinian	6	A	2015-05-09 06:40:02	2015-08-15	1	0	250	20	250	SIO.SWAL.Detections.Analyst.v1	NOAA.NMFS.v1
collier	Tinian	7	A	5/26/2016 19:30:43	2016-11-05 18:39:00	1	0	250	20	250	SIO.SWAL.Detections.Analyst.v1	NOAA.NMFS.v1
